# Supplementary material for: 2-[(E)-4-(2-Bromo­phen­yl)but-3-en-2-yl­idene]malononitrile
Source: Acta Crystallogr Sect E Struct Rep Online. 2010 Nov 30;66(Pt 12):o3365. doi: 10.1107/S1600536810049536 (PMC3011442; doi:10.1107/S1600536810049536)
Supplement: Supplementary file 2 [file e-66-o3365-Isup2.hkl]

#
# h,k,l, Fc-squared, Fo-squared, sigma(Fo-squared) and status flag
#
data_I
_shelx_title ' K1156-2 in P-1'
_shelx_refln_list_code          4
_shelx_F_calc_maximum       72.94
_exptl_crystal_F_000       272.00
_reflns_d_resolution_high  0.8372
 
loop_
 _symmetry_equiv_pos_as_xyz
 'x, y, z'
 '-x, -y, -z'
 
_cell_length_a     7.0353
_cell_length_b     7.0765
_cell_length_c    13.3229
_cell_angle_alpha  82.192
_cell_angle_beta   76.628
_cell_angle_gamma  66.038
 
_shelx_F_squared_multiplier     1.000
 
loop_
 _refln_index_h
 _refln_index_k
 _refln_index_l
 _refln_F_squared_calc
 _refln_F_squared_meas
 _refln_F_squared_sigma
 _refln_observed_status
   1   0   0       80.09       89.58      1.85 o
   2   0   0       28.01       40.92      1.54 o
   3   0   0     1574.31     1569.37     12.47 o
   4   0   0        3.06        5.15      0.59 o
   5   0   0       52.14       53.59      2.72 o
   6   0   0      178.81      186.16     20.10 o
   7   0   0        1.21        0.45      0.27 o
  -7   1   0        4.79        4.04      0.56 o
  -6   1   0       22.64       21.43      1.76 o
  -5   1   0       17.91       18.99      1.83 o
  -4   1   0      707.76      723.34     14.80 o
  -3   1   0      689.68      627.64      5.12 o
  -2   1   0        6.13        5.30      0.33 o
   1   1   0      103.01       96.42      2.72 o
   3   1   0      468.51      475.01     10.30 o
   4   1   0       36.84       26.62      1.90 o
   5   1   0      170.45      186.86      4.51 o
   6   1   0        2.56        3.48      0.51 o
   7   1   0        0.84        1.51      0.74 o
  -6   2   0        0.62        1.12      0.34 o
  -5   2   0       33.76       37.85      1.87 o
  -4   2   0      294.46      300.71      4.05 o
  -3   2   0      139.41      138.44      3.08 o
  -2   2   0      836.83      752.69     13.93 o
  -1   2   0     3016.62     2726.01    257.72 o
   0   2   0      729.63      860.06     12.89 o
   2   2   0     2702.39     2609.83     26.45 o
   3   2   0      112.16      101.83      2.44 o
   4   2   0      808.47      785.73     15.96 o
   5   2   0       98.29      106.33      4.83 o
   6   2   0       19.48       20.61      1.28 o
   7   2   0       15.77       18.54      1.97 o
   8   2   0        1.39        0.41      0.34 o
  -5   3   0        1.96        1.29      0.47 o
  -4   3   0        3.62        3.81      0.59 o
  -3   3   0      185.33      176.94      7.95 o
  -2   3   0      644.40      624.08     20.84 o
  -1   3   0       97.64      100.71      8.06 o
   0   3   0     1256.24     1294.04     26.05 o
   1   3   0     1213.73     1175.17     17.73 o
   2   3   0      243.59      204.77      4.35 o
   3   3   0     1566.06     1477.40      9.85 o
   4   3   0      323.89      339.61      6.40 o
   5   3   0        1.88        1.65      0.72 o
   6   3   0       10.39       11.17      0.77 o
   7   3   0        5.42        5.92      0.84 o
   8   3   0        1.80        1.62      0.43 o
  -5   4   0        1.46        1.63      0.39 o
  -4   4   0      101.93      105.74      4.43 o
  -3   4   0        7.48        8.69      0.86 o
  -2   4   0        5.56        5.43      0.66 o
  -1   4   0      760.55      853.30     27.22 o
   0   4   0      238.61      291.39      9.99 o
   1   4   0        0.38        1.41      0.92 o
   2   4   0     1272.31     1235.36     21.73 o
   3   4   0       60.04       52.69      3.59 o
   4   4   0       24.42       22.08      2.36 o
   5   4   0      373.37      405.78     17.13 o
   6   4   0        7.42        7.93      1.64 o
   7   4   0        0.11        0.33      0.23 o
   8   4   0        1.49        0.89      0.31 o
  -4   5   0       20.82       20.02      1.33 o
  -3   5   0        2.02        2.18      0.55 o
  -2   5   0      119.20      123.24      3.84 o
  -1   5   0       69.63       70.91      3.28 o
   0   5   0      141.79      200.20     14.02 o
   1   5   0      681.25      685.18     16.66 o
   2   5   0      207.00      204.53     10.69 o
   3   5   0       26.23       26.41      3.79 o
   4   5   0      235.43      245.58      8.64 o
   5   5   0        7.31        6.29      1.04 o
   6   5   0       12.74       14.79      2.11 o
   7   5   0       32.55       37.84      2.27 o
  -2   6   0      106.17      106.40      3.53 o
  -1   6   0       19.44       17.99      1.39 o
   0   6   0       22.49       26.98      2.24 o
   1   6   0      305.35      319.21     10.83 o
   2   6   0      640.02      714.51     13.06 o
   3   6   0      212.91      220.53      7.96 o
   4   6   0      141.83      153.96      5.09 o
   5   6   0       24.44       27.48      2.28 o
   6   6   0       17.24       18.10      1.61 o
   7   6   0        1.94        1.49      1.42 o
  -1   7   0       51.87       59.60      2.75 o
   0   7   0      106.07      123.73      6.01 o
   1   7   0       21.26       22.09      2.70 o
   2   7   0       30.72       33.17      3.35 o
   3   7   0      237.57      247.16      6.21 o
   4   7   0      270.27      302.58     11.14 o
   5   7   0       55.58       65.37      3.34 o
   6   7   0       24.52       24.59      1.70 o
   1   8   0       78.41       78.71      4.15 o
   2   8   0       20.68       21.29      2.29 o
   3   8   0        4.87        5.47      1.11 o
   4   8   0       54.28       53.44      2.60 o
   5   8   0       77.60       77.13      2.92 o
  -4  -8   1       59.30       61.09      3.41 o
  -3  -8   1        1.43        1.55      0.41 o
  -2  -8   1       93.05       88.59      4.59 o
  -1  -8   1       24.44       23.88      1.67 o
  -6  -7   1       10.71       10.03      0.98 o
  -5  -7   1       30.86       35.55      2.33 o
  -4  -7   1       18.44       16.40      1.69 o
  -3  -7   1      361.12      368.97      7.80 o
  -2  -7   1      334.11      351.02     10.82 o
  -1  -7   1        0.42        0.32      0.48 o
   0  -7   1       82.91      104.14      5.47 o
   1  -7   1       78.70       80.42      2.64 o
  -7  -6   1       20.25       17.90      1.41 o
  -6  -6   1       30.06       30.78      2.03 o
  -5  -6   1        7.12        9.56      1.33 o
  -4  -6   1      135.52      140.07      5.64 o
  -3  -6   1      287.93      306.22      5.68 o
  -2  -6   1       27.86       25.91      2.10 o
  -1  -6   1      992.40     1031.51     44.65 o
   0  -6   1      370.31      435.43      8.75 o
   1  -6   1        1.13        1.65      0.51 o
   2  -6   1       80.25       81.68      3.02 o
  -7  -5   1        9.15       10.81      1.00 o
  -6  -5   1       27.15       31.04      2.08 o
  -5  -5   1      135.23      147.28      4.51 o
  -4  -5   1      147.52      159.05      4.59 o
  -3  -5   1       58.82       61.96      5.58 o
  -2  -5   1      908.99      904.81     22.14 o
  -1  -5   1      640.48      624.64     21.31 o
   0  -5   1      576.43      746.67     26.73 o
   1  -5   1     1258.47     1307.79     16.21 o
   2  -5   1       49.94       51.84      2.46 o
   3  -5   1        0.57        0.81      0.34 o
   4  -5   1       63.33       61.07      2.26 o
  -7  -4   1        6.60        8.01      0.92 o
  -6  -4   1       11.05       11.58      1.08 o
  -5  -4   1      139.85      153.26      4.95 o
  -4  -4   1      221.44      228.83     13.55 o
  -3  -4   1      559.26      559.02      8.54 o
  -2  -4   1      482.71      462.74     13.29 o
  -1  -4   1      115.23      105.14      6.59 o
   0  -4   1     1645.59     2027.44     86.99 o
   1  -4   1      683.26      704.99     24.73 o
   2  -4   1      513.82      510.76     16.25 o
   3  -4   1      453.26      448.74      6.45 o
   4  -4   1        3.23        4.86      1.01 o
   5  -4   1        0.02       -0.30      0.30 o
  -8  -3   1        0.11       -0.17      0.37 o
  -7  -3   1        9.90       11.74      1.11 o
  -6  -3   1        0.95        1.25      0.35 o
  -5  -3   1       42.22       43.07      4.56 o
  -4  -3   1       60.31       51.89      2.67 o
  -3  -3   1     1327.63     1271.95     11.33 o
  -2  -3   1      257.16      244.34      4.10 o
  -1  -3   1      591.68      569.96     12.29 o
   0  -3   1     1835.09     2127.46     12.68 o
   1  -3   1        9.86       14.46      3.03 o
   2  -3   1      599.14      559.47     17.88 o
   3  -3   1      458.61      399.77     21.87 o
   4  -3   1       38.02       39.54      1.87 o
   5  -3   1       36.38       35.58      2.99 o
  -7  -2   1       20.46       22.77      1.62 o
  -6  -2   1        6.42        8.01      0.70 o
  -5  -2   1       58.26       68.69      3.37 o
  -4  -2   1        2.07        2.04      0.66 o
  -3  -2   1       10.16        8.21      1.01 o
  -2  -2   1      315.72      305.41      4.16 o
   0  -2   1       14.98       15.04      0.75 o
   1  -2   1      671.26      644.22     12.42 o
   2  -2   1     1224.71     1068.51     13.62 o
   3  -2   1       19.14       17.44      1.13 o
   4  -2   1      199.20      203.86      4.59 o
   5  -2   1       78.82       85.32      3.60 o
   6  -2   1        0.09        0.18      0.20 o
  -7  -1   1        0.41       -0.10      0.47 o
  -6  -1   1       25.69       28.99      1.44 o
  -5  -1   1      202.05      214.27      6.23 o
  -4  -1   1       99.00       97.85      3.56 o
  -3  -1   1      402.03      405.83      7.11 o
  -2  -1   1       51.19       73.77      1.77 o
  -1  -1   1       15.80       19.00      1.94 o
   2  -1   1      238.33      249.98      4.64 o
   3  -1   1     1283.09     1173.49      7.04 o
   4  -1   1      114.22      113.11      3.25 o
   5  -1   1        1.99        2.25      0.47 o
   6  -1   1       68.24       62.67      3.48 o
  -7   0   1        1.35        0.93      0.36 o
  -6   0   1       34.38       38.96      2.31 o
  -5   0   1        1.55        1.65      0.58 o
  -4   0   1      245.62      251.69      6.00 o
  -3   0   1      642.73      620.26      6.86 o
  -2   0   1      357.00      330.04      3.40 o
   1   0   1        5.27        5.53      0.59 o
   3   0   1      915.66      919.47      5.62 o
   4   0   1       47.94       48.61      1.74 o
   5   0   1      390.16      400.37      8.54 o
   6   0   1       20.27       23.15      4.03 o
  -6   1   1        0.06        0.85      0.63 o
  -5   1   1       31.65       34.29      1.81 o
  -4   1   1      590.56      588.46     11.17 o
  -3   1   1        7.64        9.97      0.76 o
  -2   1   1      263.80      245.37      3.18 o
   3   1   1       56.29       57.58      2.08 o
   4   1   1      455.86      448.60      5.87 o
   5   1   1      267.49      303.10      5.67 o
   6   1   1        1.87        1.75      0.41 o
   7   1   1       34.56       30.20      2.83 o
  -6   2   1        3.49        4.34      0.80 o
  -5   2   1       71.45       77.68      2.67 o
  -4   2   1        0.21        0.54      0.30 o
  -3   2   1      136.51      146.22      3.45 o
  -2   2   1     3525.08     3508.58     15.94 o
  -1   2   1       23.66       32.30      1.59 o
   0   2   1        6.27       13.65      1.64 o
   2   2   1      555.61      574.08      9.37 o
   3   2   1      563.69      525.13      5.46 o
   4   2   1     5320.37     5091.56     42.93 o
   5   2   1        2.23        2.30      0.97 o
   6   2   1       11.71       12.58      0.77 o
   7   2   1       28.36       34.80      2.94 o
   8   2   1        1.06        0.42      0.22 o
  -5   3   1        3.60        3.02      0.68 o
  -4   3   1       22.07       22.52      1.44 o
  -3   3   1      302.31      300.01      5.43 o
  -2   3   1       60.39       60.65      4.09 o
  -1   3   1      435.93      486.19     16.86 o
   1   3   1      375.47      385.96     10.37 o
   2   3   1      236.05      199.09     10.13 o
   3   3   1      819.49      785.89      7.94 o
   4   3   1       18.11       18.29      1.54 o
   5   3   1      124.49      123.69      6.88 o
   6   3   1      597.84      619.66      5.87 o
   7   3   1        1.67        1.12      0.44 o
   8   3   1        0.10        0.44      0.32 o
  -5   4   1       11.58       11.13      0.99 o
  -4   4   1       71.23       83.94      3.65 o
  -3   4   1        6.45        7.91      0.71 o
  -2   4   1       49.01       47.97      1.76 o
  -1   4   1      401.03      447.58     18.97 o
   0   4   1      427.94      558.82     20.77 o
   1   4   1      628.05      637.12     16.91 o
   2   4   1      895.65      844.24     18.83 o
   3   4   1      408.57      397.41     12.82 o
   4   4   1      203.75      187.91      7.02 o
   5   4   1      140.33      152.25     10.87 o
   6   4   1       31.83       31.04      3.43 o
   7   4   1        3.91        5.94      0.81 o
   8   4   1       25.28       28.72      1.78 o
  -4   5   1       16.65       17.54      1.25 o
  -3   5   1       59.26       57.28      2.69 o
  -2   5   1      313.46      323.62      5.14 o
  -1   5   1        0.61        0.51      0.37 o
   0   5   1        0.60        2.36      1.74 o
   1   5   1      469.00      488.14     14.13 o
   2   5   1      113.81      123.42      8.58 o
   3   5   1       96.22       96.48      7.38 o
   4   5   1      261.37      256.44     10.09 o
   5   5   1       15.56       13.73      1.18 o
   6   5   1       10.91       12.19      1.38 o
   7   5   1       27.56       29.95      1.80 o
   8   5   1        3.36        2.74      0.51 o
  -2   6   1       15.02       16.46      1.37 o
  -1   6   1       56.08       57.61      2.70 o
   0   6   1      458.91      538.00     10.20 o
   1   6   1       26.87       30.68      3.33 o
   2   6   1        6.73        6.46      0.88 o
   3   6   1      277.59      296.34      6.22 o
   4   6   1        0.35        0.06      0.41 o
   5   6   1        3.07        4.86      1.04 o
   6   6   1       40.71       43.94      2.27 o
   7   6   1        0.81        1.86      0.80 o
  -1   7   1       55.61       51.83      2.09 o
   0   7   1       29.79       33.10      3.11 o
   1   7   1       43.19       42.99      3.94 o
   2   7   1      103.56      115.04      6.53 o
   3   7   1        3.26        5.08      0.91 o
   4   7   1       30.81       36.79      3.43 o
   5   7   1       42.61       48.01      4.58 o
   6   7   1        0.07        0.14      0.26 o
   1   8   1       25.39       25.51      2.38 o
   2   8   1       40.52       35.82      2.98 o
   3   8   1       28.79       30.46      1.89 o
   4   8   1        0.92        1.26      0.41 o
   5   8   1        1.48        1.80      0.51 o
  -4  -8   2        4.35        5.94      0.72 o
  -3  -8   2        3.84        3.21      0.44 o
  -2  -8   2       84.89       80.02      2.87 o
  -6  -7   2       10.21        9.14      1.28 o
  -5  -7   2        7.60        9.15      1.16 o
  -4  -7   2       57.53       53.29      2.98 o
  -3  -7   2       25.24       22.94      1.86 o
  -2  -7   2       44.53       47.28      3.93 o
  -1  -7   2        6.23        7.25      1.57 o
   0  -7   2      244.19      283.46      8.93 o
   1  -7   2       16.79       16.48      1.29 o
  -7  -6   2        6.03        5.27      1.23 o
  -6  -6   2        7.95        9.24      1.47 o
  -5  -6   2        0.48        1.56      0.61 o
  -4  -6   2       86.14       85.68      3.86 o
  -3  -6   2       45.29       51.94      2.56 o
  -2  -6   2      301.73      319.36      7.04 o
  -1  -6   2      376.89      372.51      9.70 o
   0  -6   2      269.05      319.14     10.47 o
   1  -6   2       19.81       20.61      1.95 o
   2  -6   2      165.23      165.30      5.56 o
  -7  -5   2        0.31        1.01      0.80 o
  -6  -5   2        5.56        4.06      0.73 o
  -5  -5   2      143.56      149.44      4.96 o
  -4  -5   2      131.52      143.09      4.25 o
  -3  -5   2        0.27        1.66      0.89 o
  -2  -5   2      315.89      314.22     12.97 o
  -1  -5   2      327.65      331.95     18.02 o
   0  -5   2      524.52      670.17     12.52 o
   1  -5   2      840.41      834.73     10.46 o
   2  -5   2      450.03      458.53      7.09 o
   3  -5   2       31.47       29.57      1.50 o
   4  -5   2       35.43       35.69      2.43 o
  -7  -4   2        1.13        0.51      0.40 o
  -6  -4   2       40.33       42.15      1.85 o
  -5  -4   2       30.04       33.92      1.36 o
  -4  -4   2        1.25        0.80      0.44 o
  -3  -4   2      876.69      900.02     14.29 o
  -2  -4   2      592.52      572.94     10.49 o
  -1  -4   2        0.96        2.29      0.62 o
   0  -4   2      965.81     1109.07     54.81 o
   1  -4   2      585.99      599.22     22.14 o
   2  -4   2       66.42       70.50      2.84 o
   3  -4   2      803.69      821.55     10.53 o
   4  -4   2      116.65      120.49      3.45 o
   5  -4   2        4.89        4.33      0.89 o
  -7  -3   2        1.34        1.54      0.54 o
  -6  -3   2       53.93       61.88      2.11 o
  -5  -3   2        0.11        0.43      0.72 o
  -4  -3   2      357.14      353.38      9.25 o
  -3  -3   2      238.24      224.75      6.48 o
  -2  -3   2      204.04      211.85      5.48 o
   0  -3   2      489.05      525.25      6.47 o
   1  -3   2       21.16       26.22      4.02 o
   2  -3   2     1642.11     1527.73     21.86 o
   3  -3   2      251.10      239.88     11.44 o
   4  -3   2       47.93       47.58      2.31 o
   5  -3   2      300.50      311.86      8.98 o
  -7  -2   2        9.18        9.39      1.56 o
  -6  -2   2        0.43        1.07      0.32 o
  -5  -2   2      137.31      141.64      4.80 o
  -4  -2   2      164.92      153.07      5.71 o
  -3  -2   2       83.92       83.53      2.96 o
  -2  -2   2     1330.45     1208.25      8.93 o
  -1  -2   2      916.91      865.62     31.71 o
   0  -2   2      952.04     1214.32     10.91 o
   1  -2   2     2916.76     3070.09     35.79 o
   2  -2   2      397.90      371.24      6.89 o
   3  -2   2        1.50        1.10      0.41 o
   4  -2   2      538.52      541.87      6.42 o
   5  -2   2       88.59       96.26      3.64 o
   6  -2   2       33.22       33.39      2.78 o
  -7  -1   2        7.25        7.39      1.67 o
  -6  -1   2       14.83       17.68      1.11 o
  -5  -1   2      141.30      143.43      3.94 o
  -4  -1   2        7.98        7.43      1.00 o
  -3  -1   2      854.74      833.08     11.03 o
  -2  -1   2      139.91      105.95      2.22 o
  -1  -1   2      155.93      144.68      2.79 o
   2  -1   2       30.15       30.80      1.60 o
   3  -1   2      526.53      474.87      9.10 o
   4  -1   2      287.00      289.82      5.72 o
   5  -1   2       31.24       26.12      1.68 o
   6  -1   2       47.37       47.37      4.02 o
  -7   0   2        5.33        4.20      0.70 o
  -6   0   2        7.52        7.82      1.97 o
  -5   0   2        4.98        4.77      0.64 o
  -4   0   2      164.28      178.15      5.03 o
  -3   0   2     1182.60     1105.30     12.79 o
  -2   0   2       55.34       62.81      1.16 o
  -1   0   2     1183.33     1169.12     11.90 o
   0   0   2      427.71      448.58      6.87 o
   1   0   2        5.21        6.67      0.80 o
   2   0   2      968.28      880.55     19.05 o
   3   0   2     1415.46     1389.52     16.59 o
   4   0   2        0.74        0.76      0.24 o
   5   0   2      132.97      135.10      3.90 o
   6   0   2       20.20       24.04      2.47 o
  -6   1   2        3.72        2.86      0.54 o
  -5   1   2       39.97       40.38      1.79 o
  -4   1   2       68.98       59.28      2.69 o
  -3   1   2       24.98       30.24      1.64 o
  -2   1   2     1108.21     1098.65     12.67 o
   0   1   2      147.02      152.77      2.44 o
   2   1   2     1818.71     1933.52     41.88 o
   3   1   2        0.07        0.18      0.12 o
   4   1   2     1259.52     1259.21      8.18 o
   5   1   2      119.71      141.21      3.83 o
   6   1   2        2.32        2.25      0.40 o
   7   1   2       37.60       41.93      4.20 o
  -6   2   2       10.94       10.80      1.16 o
  -5   2   2       76.76       82.16      3.09 o
  -4   2   2        3.62        2.46      0.66 o
  -3   2   2      282.33      265.14      7.54 o
  -2   2   2      346.77      293.12      5.98 o
  -1   2   2      292.51      337.45      7.14 o
   1   2   2     1231.66     1101.77     13.96 o
   2   2   2       59.09       53.41      3.01 o
   3   2   2     1656.89     1590.27     16.87 o
   4   2   2       14.32       17.55      2.09 o
   5   2   2       16.64       16.56      1.38 o
   6   2   2      247.16      269.41      3.77 o
   7   2   2       10.30       12.22      1.45 o
   8   2   2        0.04       -0.03      0.31 o
  -5   3   2       57.76       63.68      2.51 o
  -4   3   2       73.95       76.57      2.66 o
  -3   3   2      303.56      284.45      5.42 o
  -2   3   2       32.89       36.00      2.99 o
  -1   3   2      612.42      626.24     10.54 o
   0   3   2     2126.11     2593.81     50.10 o
   1   3   2      792.91      845.95     15.87 o
   2   3   2      534.29      490.69     12.22 o
   3   3   2      741.76      682.92     31.47 o
   4   3   2      143.88      146.38      4.23 o
   5   3   2      260.92      232.69     10.79 o
   6   3   2      153.26      159.87      3.62 o
   7   3   2       13.59       14.43      1.53 o
   8   3   2       11.33       14.52      1.31 o
  -4   4   2       57.12       62.72      3.15 o
  -3   4   2       50.47       48.72      1.93 o
  -2   4   2      194.26      195.44      3.54 o
  -1   4   2      750.25      754.24     23.26 o
   0   4   2      194.23      258.08     11.71 o
   1   4   2      516.94      525.84     15.58 o
   2   4   2     2430.88     2457.81     33.52 o
   3   4   2      180.96      179.93      9.00 o
   4   4   2       73.74       69.69      4.44 o
   5   4   2      139.25      133.99      6.66 o
   6   4   2       48.73       46.09      4.23 o
   7   4   2       31.80       33.26      2.17 o
   8   4   2       62.56       71.72      3.55 o
  -3   5   2       26.98       27.17      1.67 o
  -2   5   2      151.35      156.15      3.50 o
  -1   5   2       10.27       12.24      1.16 o
   0   5   2      304.56      400.79     18.74 o
   1   5   2      487.99      490.38     14.16 o
   2   5   2        3.08        3.76      1.59 o
   3   5   2      414.55      446.09     16.57 o
   4   5   2      466.35      453.53     12.65 o
   5   5   2        0.63        0.36      0.39 o
   6   5   2       29.80       32.62      3.63 o
   7   5   2        5.92        6.93      1.01 o
   8   5   2        0.92        1.08      0.39 o
  -2   6   2       49.45       51.51      2.30 o
  -1   6   2      139.14      138.40      4.16 o
   0   6   2      223.18      257.14      7.14 o
   1   6   2        0.21        0.63      0.48 o
   2   6   2      119.96      121.26      3.80 o
   3   6   2      137.02      145.96      4.40 o
   4   6   2        9.10        8.83      1.41 o
   5   6   2       89.95      102.34      4.94 o
   6   6   2       43.66       49.87      3.03 o
   7   6   2        2.02        1.37      0.66 o
  -1   7   2       97.97       95.71      2.68 o
   0   7   2       15.84       21.42      2.58 o
   1   7   2      129.94      127.96      6.87 o
   2   7   2      255.26      276.08     10.18 o
   3   7   2       32.94       37.00      2.50 o
   4   7   2        1.76        0.84      0.53 o
   5   7   2       44.50       45.79      2.97 o
   6   7   2        0.28        0.05      0.56 o
   7   7   2        2.37        3.43      0.84 o
   1   8   2       73.12       69.57      2.86 o
   2   8   2        0.13        1.43      0.61 o
   3   8   2       34.34       39.36      2.10 o
   4   8   2       93.50       92.91      3.62 o
   5   8   2       31.18       33.46      2.12 o
  -3  -8   3       15.31       13.26      1.41 o
  -5  -7   3        7.82        8.71      1.39 o
  -4  -7   3        0.22        0.58      0.58 o
  -3  -7   3        8.78        8.29      0.89 o
  -2  -7   3       18.23       16.95      2.39 o
  -1  -7   3       54.63       47.91      3.90 o
   0  -7   3       78.12       91.26      3.92 o
   1  -7   3       84.53       91.48      3.18 o
  -6  -6   3        2.21        3.75      0.92 o
  -5  -6   3       11.67        9.67      1.84 o
  -4  -6   3      102.54      104.25      6.02 o
  -3  -6   3       49.52       49.22      4.03 o
  -2  -6   3       55.38       52.16      2.67 o
  -1  -6   3        7.08        6.15      1.56 o
   0  -6   3       14.32       13.89      2.23 o
   1  -6   3       69.78       68.64      3.46 o
   2  -6   3      138.82      138.27      4.76 o
  -7  -5   3        3.30        5.09      1.17 o
  -6  -5   3        9.41        8.32      1.57 o
  -5  -5   3       15.31       13.68      2.14 o
  -4  -5   3       15.41       18.28      2.45 o
  -3  -5   3       43.51       45.35      3.67 o
  -2  -5   3      452.29      467.33     16.02 o
  -1  -5   3       45.20       46.93      6.32 o
   0  -5   3      333.58      393.91     11.21 o
   1  -5   3       68.39       62.36      2.52 o
   2  -5   3       15.64       16.14      1.25 o
   3  -5   3       40.59       42.18      2.12 o
   4  -5   3       87.38       85.99      3.67 o
  -7  -4   3        0.35       -0.22      0.42 o
  -6  -4   3       36.88       37.38      2.06 o
  -5  -4   3        8.80       11.13      0.75 o
  -4  -4   3      117.51      117.51      5.75 o
  -3  -4   3      389.71      357.82      9.33 o
  -2  -4   3       88.39       83.04      6.13 o
  -1  -4   3       64.85       75.23      6.37 o
   0  -4   3      696.72      784.23     12.45 o
   1  -4   3       44.19       53.03      6.16 o
   2  -4   3      804.21      775.84      7.56 o
   3  -4   3      119.83      109.42      3.38 o
   4  -4   3       60.25       60.09      3.17 o
   5  -4   3       24.99       22.39      2.01 o
  -7  -3   3        0.79        1.17      0.78 o
  -6  -3   3       72.99       85.82      2.85 o
  -5  -3   3        9.77        9.95      0.88 o
  -4  -3   3      373.46      369.57      9.89 o
  -3  -3   3       29.15       26.49      2.31 o
  -2  -3   3      732.09      718.65     16.99 o
  -1  -3   3     1713.56     1690.31     22.14 o
   0  -3   3      495.90      559.22      8.69 o
   1  -3   3      180.86      193.12      6.48 o
   2  -3   3      381.86      366.06     10.13 o
   3  -3   3       87.17       90.77      3.58 o
   4  -3   3      516.88      532.49     10.00 o
   5  -3   3       85.52       89.72      4.82 o
  -7  -2   3       16.90       17.95      2.45 o
  -6  -2   3        1.17        1.30      0.47 o
  -5  -2   3       20.13       20.50      1.10 o
  -4  -2   3      460.46      475.19     10.78 o
  -3  -2   3      269.97      289.26      7.02 o
  -2  -2   3     1743.76     1584.52     14.70 o
  -1  -2   3       93.18       76.28      2.48 o
   0  -2   3      880.84     1108.06     10.84 o
   1  -2   3     3026.59     3178.37     22.53 o
   2  -2   3      352.27      347.94      4.90 o
   3  -2   3       78.00       67.13      2.82 o
   4  -2   3      291.75      301.20      6.02 o
   5  -2   3       21.31       22.89      1.34 o
   6  -2   3       49.25       50.82      3.45 o
  -7  -1   3        0.26        0.19      0.63 o
  -6  -1   3       33.43       35.51      2.02 o
  -5  -1   3      109.92      114.36      2.64 o
  -4  -1   3        5.95        6.65      1.07 o
  -3  -1   3      461.99      422.63     10.40 o
  -2  -1   3     1247.15     1262.64     30.38 o
  -1  -1   3      418.11      443.89      6.49 o
   1  -1   3       16.67       12.38      0.84 o
   2  -1   3        1.65        1.40      0.27 o
   3  -1   3     2057.08     2017.04     43.54 o
   4  -1   3       36.58       37.48      2.08 o
   5  -1   3        7.70        5.51      0.80 o
   6  -1   3      111.90      118.94      5.43 o
  -7   0   3        4.79        4.21      0.65 o
  -6   0   3       28.63       33.32      3.56 o
  -5   0   3       16.33       15.89      1.33 o
  -4   0   3      291.39      304.55     11.32 o
  -3   0   3      412.06      386.28      5.56 o
  -2   0   3      138.76      147.35      2.15 o
   0   0   3      952.28      907.98     11.87 o
   1   0   3        6.53        9.06      0.77 o
   2   0   3     2577.02     2416.81     19.72 o
   3   0   3      145.71      136.24      2.79 o
   4   0   3        0.30        0.70      0.35 o
   5   0   3      311.27      339.72     11.33 o
   6   0   3       12.27       12.98      2.97 o
  -6   1   3        1.26        1.64      0.44 o
  -5   1   3       85.69       87.04      3.51 o
  -4   1   3      145.89      130.54      5.00 o
  -3   1   3       64.23       63.90      2.74 o
  -2   1   3      965.60      960.78      8.59 o
  -1   1   3     1626.79     1540.02     10.02 o
   0   1   3     1018.65     1182.53      9.23 o
   2   1   3      218.51      196.61      3.39 o
   3   1   3       38.38       35.66      1.43 o
   4   1   3      243.26      220.28      3.38 o
   5   1   3      139.52      154.93      3.75 o
   6   1   3        7.06        7.94      0.85 o
   7   1   3       12.98       13.91      3.11 o
  -6   2   3        8.75       10.50      1.12 o
  -5   2   3      105.98      118.05      3.64 o
  -4   2   3        4.40        5.17      1.02 o
  -3   2   3      335.41      310.71     30.45 o
  -2   2   3      349.23      288.96      4.94 o
  -1   2   3        0.72        1.20      0.34 o
   0   2   3     1449.69     1455.78     13.40 o
   1   2   3     2333.18     2033.24     20.27 o
   2   2   3      376.95      349.70      3.69 o
   3   2   3      982.90      939.03      6.73 o
   4   2   3       84.78       98.80      2.30 o
   5   2   3        5.61        6.33      0.83 o
   6   2   3       74.09       81.63      2.05 o
   7   2   3       10.08       12.35      1.18 o
   8   2   3        0.14        0.13      0.21 o
  -5   3   3        8.25        9.38      0.96 o
  -4   3   3       71.64       74.06      2.97 o
  -3   3   3      437.90      417.65     10.13 o
  -2   3   3        8.23       10.88      1.76 o
  -1   3   3      748.71      709.76     18.91 o
   0   3   3       98.11       66.67      4.42 o
   1   3   3       96.97       97.65      5.49 o
   2   3   3     1921.69     1849.66     24.90 o
   3   3   3      406.30      358.57      9.78 o
   4   3   3        0.47        1.35      0.69 o
   5   3   3      318.25      298.85     13.26 o
   6   3   3      151.91      156.92      3.21 o
   7   3   3        0.19        0.57      0.35 o
   8   3   3       24.17       27.03      1.84 o
  -4   4   3       92.57       98.59      3.83 o
  -3   4   3       93.87       85.62      3.44 o
  -2   4   3      287.67      279.64      4.50 o
  -1   4   3      617.16      576.49     19.02 o
   0   4   3        0.86        0.26      0.56 o
   1   4   3      894.17      784.79     19.39 o
   2   4   3       48.92       35.59      4.23 o
   3   4   3      199.24      193.51      8.47 o
   4   4   3      545.48      543.19     12.70 o
   5   4   3       55.43       46.57      4.01 o
   6   4   3        1.79        1.80      0.43 o
   7   4   3       43.39       42.55      3.60 o
   8   4   3       16.69       15.28      1.39 o
  -3   5   3       32.78       36.51      2.29 o
  -2   5   3      204.69      204.27      4.46 o
  -1   5   3      137.27      122.19      4.67 o
   0   5   3      396.88      459.64     11.71 o
   1   5   3      509.12      515.92     23.78 o
   2   5   3      146.31      163.97     10.38 o
   3   5   3      269.94      271.83     13.62 o
   4   5   3      175.43      176.66      8.07 o
   5   5   3      131.00      136.81      4.58 o
   6   5   3       32.48       35.69      3.83 o
   7   5   3        8.29       10.21      2.13 o
   8   5   3        6.77        8.15      0.98 o
  -2   6   3        4.46        5.67      0.73 o
  -1   6   3       36.52       36.99      2.06 o
   0   6   3      207.01      234.11      6.82 o
   1   6   3       30.09       26.85      1.92 o
   2   6   3      256.18      261.92      7.23 o
   3   6   3      184.50      190.61      5.08 o
   4   6   3       84.23       94.62      4.27 o
   5   6   3       64.81       75.25      3.99 o
   6   6   3       60.08       64.09      3.49 o
   7   6   3       12.74       13.57      2.19 o
  -1   7   3       94.11       94.98      3.03 o
   0   7   3       16.09       19.74      1.75 o
   1   7   3       61.14       61.91      4.73 o
   2   7   3       64.33       67.12      5.01 o
   3   7   3        2.64        2.59      0.68 o
   4   7   3      102.47      115.34      6.30 o
   5   7   3       15.36       17.19      1.45 o
   6   7   3        2.63        2.86      0.65 o
   7   7   3       15.29       13.82      1.79 o
   1   8   3       80.01       79.61      2.90 o
   2   8   3        8.86        8.33      1.48 o
   3   8   3       48.66       49.02      2.37 o
   4   8   3       19.95       20.56      1.69 o
   5   8   3        1.22        2.21      0.58 o
  -5  -7   4        0.50        2.02      0.69 o
  -4  -7   4        1.16        1.37      0.75 o
  -3  -7   4      168.94      149.90      4.24 o
  -2  -7   4        5.54        5.18      0.88 o
  -1  -7   4      113.48      100.86      5.60 o
   0  -7   4       84.83      100.75      3.76 o
  -6  -6   4        8.03        9.28      1.32 o
  -5  -6   4       10.70        9.79      1.59 o
  -4  -6   4       69.85       68.09      4.88 o
  -3  -6   4        5.89        6.58      1.06 o
  -2  -6   4       14.84       15.58      1.71 o
  -1  -6   4      292.28      266.02      9.90 o
   0  -6   4        9.01        8.83      1.80 o
   1  -6   4      148.14      142.34      5.97 o
   2  -6   4       57.16       55.79      2.75 o
  -7  -5   4        6.14        5.61      1.11 o
  -6  -5   4        0.32        0.70      0.45 o
  -5  -5   4       42.49       42.58      2.08 o
  -4  -5   4       38.08       42.60      3.83 o
  -3  -5   4      148.81      138.28      4.57 o
  -2  -5   4      346.59      333.82      7.04 o
  -1  -5   4       47.00       46.85      3.87 o
   0  -5   4       73.81       93.52      4.57 o
   1  -5   4       98.02       97.05      4.06 o
   2  -5   4        2.26        3.03      0.76 o
   3  -5   4      105.60       95.16      3.03 o
   4  -5   4       24.78       23.50      1.86 o
  -7  -4   4        0.18        0.90      0.61 o
  -6  -4   4       38.70       45.17      2.31 o
  -5  -4   4       61.35       63.89      2.48 o
  -4  -4   4       39.65       33.91      1.86 o
  -3  -4   4      112.79       92.41      7.46 o
  -2  -4   4       69.77       72.02      6.25 o
  -1  -4   4      589.42      519.96     46.56 o
   0  -4   4      766.65      857.38     16.82 o
   1  -4   4       37.26       37.35      4.79 o
   2  -4   4      125.25      118.15      2.95 o
   3  -4   4        8.38        9.05      1.04 o
   4  -4   4        4.25        3.19      0.74 o
   5  -4   4       25.85       23.76      2.06 o
  -7  -3   4       37.06       45.00      3.50 o
  -6  -3   4       18.78       24.12      1.52 o
  -5  -3   4        0.60        1.21      0.32 o
  -4  -3   4      335.43      307.34      9.70 o
  -3  -3   4      178.59      174.65      9.71 o
  -2  -3   4      392.14      401.62     13.65 o
  -1  -3   4      430.48      327.50      8.88 o
   0  -3   4        4.96        4.66      0.74 o
   1  -3   4      529.32      579.79      7.38 o
   2  -3   4      720.97      693.67     12.82 o
   3  -3   4        0.08        0.81      0.22 o
   4  -3   4      162.59      158.07      3.65 o
   5  -3   4        0.30        0.62      0.96 o
  -7  -2   4        5.38        6.14      1.25 o
  -6  -2   4        0.66        0.73      0.66 o
  -5  -2   4      184.60      200.95      4.32 o
  -4  -2   4      215.52      228.48      8.03 o
  -3  -2   4        1.70        2.90      1.25 o
  -2  -2   4     1751.64     1581.91     24.54 o
  -1  -2   4       40.25       31.35      2.32 o
   0  -2   4     1617.60     1941.53     51.51 o
   1  -2   4      963.72      910.10     12.69 o
   2  -2   4       17.31       18.24      1.31 o
   3  -2   4      319.19      339.37     13.38 o
   4  -2   4      137.82      138.24      3.25 o
   5  -2   4        0.02        0.16      0.24 o
   6  -2   4      140.89      136.55      5.59 o
  -7  -1   4        3.65        2.50      0.82 o
  -6  -1   4       31.98       39.34      3.87 o
  -5  -1   4       68.63       72.66      2.33 o
  -4  -1   4        0.19        0.35      0.64 o
  -3  -1   4      492.91      471.89      8.83 o
  -2  -1   4     1103.55     1093.47     19.65 o
  -1  -1   4      393.25      382.39      6.09 o
   1  -1   4        3.08        1.91      0.30 o
   2  -1   4     2537.21     2610.05     24.05 o
   3  -1   4      606.69      577.55     12.25 o
   4  -1   4       58.14       61.26      3.58 o
   5  -1   4      105.91      105.00      2.74 o
   6  -1   4       12.04       12.49      1.95 o
   7  -1   4        0.02        0.06      0.34 o
  -6   0   4       45.73       54.07      4.19 o
  -5   0   4       27.36       22.80      1.91 o
  -4   0   4      273.39      289.74     12.44 o
  -3   0   4      418.57      399.09      7.42 o
  -2   0   4       15.87       13.68      0.90 o
  -1   0   4      711.13      611.00      5.81 o
   1   0   4     1800.56     1841.61     10.85 o
   2   0   4     2434.09     2409.18     11.54 o
   3   0   4        1.80        2.44      0.61 o
   4   0   4      561.97      554.18     10.02 o
   5   0   4      306.90      331.03      9.20 o
   6   0   4        3.48        5.76      0.92 o
  -6   1   4        0.02        3.63      0.85 o
  -5   1   4       13.08       12.46      1.58 o
  -4   1   4      194.27      191.61     10.01 o
  -3   1   4       53.77       58.39      2.71 o
  -2   1   4     1283.99     1280.70     10.29 o
  -1   1   4      648.01      621.10      3.96 o
   0   1   4       72.69       84.80      2.79 o
   1   1   4     2052.81     1870.48     20.48 o
   2   1   4      899.74      867.18     14.81 o
   3   1   4      555.36      499.18     24.67 o
   4   1   4      912.19      937.69     17.08 o
   5   1   4        4.49        2.81      0.84 o
   6   1   4       27.19       27.19      1.29 o
   7   1   4       62.67       65.32      5.87 o
  -5   2   4       22.06       25.34      1.63 o
  -4   2   4        2.90        2.94      0.73 o
  -3   2   4      270.97      308.21     10.50 o
  -2   2   4      453.87      438.45      8.22 o
  -1   2   4        3.73        5.73      0.92 o
   0   2   4     2751.36     2762.87     32.87 o
   1   2   4      311.54      294.11      4.74 o
   2   2   4      361.43      343.40      4.61 o
   3   2   4     1276.18     1135.34      8.69 o
   4   2   4      230.28      260.09      9.59 o
   5   2   4       85.33       90.14      4.19 o
   6   2   4       69.04       80.58      2.23 o
   7   2   4        0.70        0.76      0.34 o
   8   2   4        1.83        2.65      0.67 o
  -5   3   4       35.78       35.96      1.68 o
  -4   3   4       50.81       54.40      2.51 o
  -3   3   4      151.69      152.21      4.17 o
  -2   3   4       15.26       15.58      1.46 o
  -1   3   4      925.61      871.65     15.88 o
   0   3   4      592.84      628.67      8.54 o
   1   3   4        7.91       13.01      2.05 o
   2   3   4     1154.33     1032.89     21.34 o
   3   3   4      303.20      262.44      7.42 o
   4   3   4      316.14      284.34     10.53 o
   5   3   4      174.82      160.30     10.37 o
   6   3   4       12.96       15.41      0.95 o
   7   3   4        5.51        5.48      0.79 o
   8   3   4        0.86        1.46      0.65 o
  -4   4   4       41.33       43.48      2.44 o
  -3   4   4       66.60       59.51      2.62 o
  -2   4   4      176.31      176.94      4.35 o
  -1   4   4      555.51      544.24     28.33 o
   0   4   4       23.01       24.80      2.62 o
   1   4   4      835.00      836.50     20.31 o
   2   4   4      151.58      118.27      3.88 o
   3   4   4        5.23        4.44      1.41 o
   4   4   4      344.78      324.60     15.68 o
   5   4   4       45.45       47.18      4.07 o
   6   4   4       15.69       15.00      1.22 o
   7   4   4       22.19       23.79      1.93 o
   8   4   4        9.36        7.41      1.48 o
  -3   5   4       67.74       69.10      3.01 o
  -2   5   4      157.78      154.32      4.06 o
  -1   5   4       12.63       14.82      1.25 o
   0   5   4      347.41      388.95      7.42 o
   1   5   4      500.74      477.55     21.41 o
   2   5   4        1.43        1.15      0.56 o
   3   5   4      409.51      423.27     17.40 o
   4   5   4        6.03        7.00      1.64 o
   5   5   4        3.69        4.01      0.74 o
   6   5   4       91.85       88.54      5.90 o
   7   5   4        0.53        0.72      0.44 o
   8   5   4        0.24        0.45      0.66 o
  -2   6   4       15.91       13.94      1.21 o
  -1   6   4      128.61      121.95      3.08 o
   0   6   4      213.08      234.08      5.46 o
   1   6   4       16.64       14.22      1.36 o
   2   6   4      287.93      264.03     16.91 o
   3   6   4      149.06      152.21      4.64 o
   4   6   4        8.40        9.63      1.37 o
   5   6   4       63.37       71.00      3.84 o
   6   6   4        4.50        4.12      0.95 o
   7   6   4        6.99        6.98      1.53 o
  -1   7   4       20.66       16.31      1.49 o
   0   7   4       17.37       19.76      1.63 o
   1   7   4       67.62       64.33      4.83 o
   2   7   4      129.55      128.26      6.97 o
   3   7   4       17.19       16.88      1.70 o
   4   7   4       78.18       80.72      3.98 o
   5   7   4       24.74       26.35      2.27 o
   6   7   4       14.43       16.88      1.67 o
   7   7   4        2.82        2.88      0.79 o
   3   8   4       14.39       15.77      1.77 o
   4   8   4       18.33       16.87      1.49 o
   5   8   4        6.73        6.46      0.90 o
  -4  -7   5       30.06       26.84      2.34 o
  -3  -7   5       46.96       44.59      2.39 o
  -2  -7   5        0.54        1.13      0.73 o
  -1  -7   5      129.37      114.89      5.31 o
   0  -7   5       45.06       50.95      3.20 o
  -6  -6   5        0.27        0.70      0.30 o
  -5  -6   5       16.05       15.42      1.94 o
  -4  -6   5       55.72       55.55      4.05 o
  -3  -6   5       10.58       12.70      1.37 o
  -2  -6   5      106.43      103.96      4.26 o
  -1  -6   5      264.63      239.71      9.51 o
   0  -6   5        0.97        1.08      0.84 o
   1  -6   5      219.90      220.14      7.72 o
   2  -6   5       60.33       56.90      2.40 o
  -6  -5   5        0.05        0.13      0.22 o
  -5  -5   5      119.06      110.41      4.12 o
  -4  -5   5       16.75       19.76      2.56 o
  -3  -5   5      122.25      110.81      3.77 o
  -2  -5   5      217.26      201.91      5.09 o
  -1  -5   5        0.16       -0.13      0.32 o
   0  -5   5      162.95      204.49      8.62 o
   1  -5   5      524.73      474.20      7.29 o
   2  -5   5        4.70        4.19      0.66 o
   3  -5   5      138.12      128.99      4.80 o
  -7  -4   5        4.85        3.96      0.91 o
  -6  -4   5       15.65       19.27      1.44 o
  -5  -4   5        5.36        7.83      1.13 o
  -4  -4   5       17.11       14.80      1.52 o
  -3  -4   5      573.77      570.37     19.37 o
  -2  -4   5       72.63       77.66      6.75 o
  -1  -4   5      438.29      399.91     14.77 o
   0  -4   5      493.16      534.04     13.84 o
   1  -4   5        0.81        1.98      1.51 o
   2  -4   5      120.49      115.62      3.06 o
   3  -4   5      239.64      236.59      5.14 o
   4  -4   5        1.60        1.62      0.46 o
  -7  -3   5       16.95       18.78      1.90 o
  -6  -3   5        3.21        2.27      0.60 o
  -5  -3   5       29.72       28.15      1.66 o
  -4  -3   5      198.87      203.67      4.54 o
  -3  -3   5       94.01       92.08      7.52 o
  -2  -3   5      157.48      154.91      8.92 o
  -1  -3   5      932.85      759.46     14.56 o
   0  -3   5      122.30      135.21      4.89 o
   1  -3   5      994.55      986.13     11.63 o
   2  -3   5      396.15      368.92      8.69 o
   3  -3   5        1.46        3.41      0.60 o
   4  -3   5       34.52       31.19      1.63 o
   5  -3   5       20.27       22.80      2.42 o
  -7  -2   5        0.16        0.64      0.52 o
  -6  -2   5       15.35       15.00      1.66 o
  -5  -2   5      249.31      271.51      9.29 o
  -4  -2   5        0.19        0.33      0.55 o
  -3  -2   5      109.20      102.71      7.45 o
  -2  -2   5      953.17      873.03     19.64 o
  -1  -2   5      512.94      458.86     10.12 o
   0  -2   5      556.34      622.16     11.90 o
   1  -2   5      466.12      397.88      6.66 o
   2  -2   5       14.26       13.49      1.13 o
   3  -2   5      653.27      596.11     19.13 o
   4  -2   5      194.84      202.68      5.10 o
   5  -2   5        0.64        0.26      0.30 o
   6  -2   5        2.51        2.46      0.81 o
  -6  -1   5       25.94       27.61      3.05 o
  -5  -1   5        1.37        2.26      0.46 o
  -4  -1   5      124.40      126.78      6.11 o
  -3  -1   5     1370.82     1421.64     23.19 o
  -2  -1   5       73.96       62.12      3.33 o
  -1  -1   5       49.89       36.34      2.70 o
   0  -1   5     2753.12     3054.91     23.69 o
   1  -1   5      231.96      216.84      5.14 o
   2  -1   5      706.23      744.43      6.77 o
   3  -1   5      175.87      156.38      4.16 o
   4  -1   5        6.46        7.55      3.33 o
   5  -1   5      149.88      154.78      3.42 o
   6  -1   5       29.51       31.84      2.08 o
   7  -1   5        1.15        1.10      0.50 o
  -6   0   5       25.84       29.08      2.80 o
  -5   0   5       21.51       18.24      1.46 o
  -4   0   5      179.67      186.85      7.14 o
  -3   0   5       19.73       20.90      1.82 o
  -2   0   5      171.11      171.01      3.47 o
  -1   0   5     3679.02     3612.65     16.82 o
   0   0   5      277.37      286.00      6.93 o
   1   0   5       41.98       34.26      1.36 o
   2   0   5     1973.08     1953.39     56.13 o
   3   0   5       11.47       12.58      0.99 o
   4   0   5      650.27      654.18     15.54 o
   5   0   5       22.34       23.19      1.04 o
   6   0   5        0.03        0.70      0.27 o
   7   0   5       25.28       20.44      2.24 o
  -6   1   5        8.27        6.41      0.81 o
  -5   1   5       46.96       49.25      2.87 o
  -4   1   5      125.92      132.37      3.91 o
  -3   1   5      184.03      186.26     10.63 o
  -2   1   5      767.12      764.30      8.75 o
  -1   1   5      136.32      135.42      3.62 o
   0   1   5      107.34      130.60      4.41 o
   1   1   5     1939.59     1852.35     11.81 o
   2   1   5      672.19      669.34     11.67 o
   3   1   5      503.98      468.85      9.21 o
   4   1   5      369.81      401.47      8.62 o
   5   1   5        0.48        0.17      0.28 o
   6   1   5      191.88      189.64      3.95 o
   7   1   5        4.33        4.92      1.22 o
  -5   2   5       10.61       12.07      1.05 o
  -4   2   5       19.13       16.10      1.72 o
  -3   2   5       85.67       87.97      2.89 o
  -2   2   5      333.18      346.55      9.89 o
  -1   2   5      695.60      721.56      9.99 o
   0   2   5     1423.58     1471.17     16.09 o
   1   2   5      295.21      277.99     11.82 o
   2   2   5      126.15      103.75      2.28 o
   3   2   5      388.31      337.35      9.02 o
   4   2   5      220.11      246.85      5.40 o
   5   2   5      213.47      229.18      5.31 o
   6   2   5       78.71       88.80      2.74 o
   7   2   5        6.02        4.31      0.70 o
   8   2   5       13.60       10.88      1.16 o
  -5   3   5       14.82       14.48      0.95 o
  -4   3   5       71.07       75.95      2.80 o
  -3   3   5       21.43       21.96      1.61 o
  -2   3   5       71.78       72.04      3.76 o
  -1   3   5      241.22      237.66      6.26 o
   0   3   5      358.90      387.47     12.24 o
   1   3   5      450.46      441.95      7.31 o
   2   3   5     1441.25     1337.97     39.82 o
   3   3   5       33.56       29.87      2.50 o
   4   3   5       60.83       52.46      3.77 o
   5   3   5      107.85       86.65      8.26 o
   6   3   5       36.23       41.32      1.75 o
   7   3   5       25.21       26.16      1.73 o
   8   3   5        6.03        9.48      1.64 o
  -4   4   5        7.28        8.99      1.03 o
  -3   4   5      132.04      130.45      3.68 o
  -2   4   5      184.34      197.68      5.77 o
  -1   4   5       15.87       16.89      2.27 o
   0   4   5      114.72      125.29      5.89 o
   1   4   5      581.70      574.95     20.05 o
   2   4   5      197.42      191.55      8.09 o
   3   4   5       69.88       60.49      4.00 o
   4   4   5      384.14      363.95     10.45 o
   5   4   5        2.86        1.38      1.47 o
   6   4   5       35.10       33.54      2.21 o
   7   4   5        5.84        6.75      1.06 o
   8   4   5        9.76        9.94      1.09 o
  -3   5   5       41.70       47.09      2.32 o
  -2   5   5       18.82       19.89      2.13 o
  -1   5   5      357.34      327.44      6.27 o
   0   5   5      237.65      279.91      5.79 o
   1   5   5       60.37       55.55      2.99 o
   2   5   5      123.09      126.13      4.91 o
   3   5   5      316.81      325.81     12.68 o
   4   5   5       63.07       59.92      3.13 o
   5   5   5        4.71        4.63      0.76 o
   6   5   5       31.86       36.05      2.43 o
   7   5   5        0.33        0.59      0.88 o
   8   5   5        4.44        5.08      0.73 o
  -2   6   5       25.94       23.61      2.14 o
  -1   6   5      104.96      107.62      5.46 o
   0   6   5       48.17       57.61      4.57 o
   1   6   5      329.78      297.51     12.24 o
   2   6   5      155.64      152.56     11.75 o
   3   6   5       82.92       78.82      3.80 o
   4   6   5       24.18       24.70      1.80 o
   5   6   5       81.75       88.67      4.20 o
   6   6   5        0.15        0.16      0.43 o
   7   6   5        1.02        0.87      0.72 o
   0   7   5       49.81       54.65      3.99 o
   1   7   5      127.88      127.77      6.78 o
   2   7   5       50.67       49.27      4.35 o
   3   7   5       62.50       62.56      3.28 o
   4   7   5       72.71       77.44      3.74 o
   5   7   5       19.42       21.91      1.99 o
   6   7   5        0.20        0.23      0.24 o
   7   7   5        9.12        9.33      1.38 o
   2   8   5       38.99       36.36      3.00 o
   3   8   5       57.76       54.21      2.36 o
   4   8   5       27.06       23.98      1.67 o
   5   8   5        0.81        1.17      0.39 o
  -4  -7   6       95.00       80.52      3.60 o
  -3  -7   6       14.59       16.50      1.19 o
  -2  -7   6        1.19        0.79      0.46 o
  -1  -7   6       42.47       41.49      2.95 o
  -5  -6   6       30.43       30.61      2.52 o
  -4  -6   6       39.25       42.04      3.33 o
  -3  -6   6       10.78       11.20      1.26 o
  -2  -6   6      261.28      231.34      6.93 o
  -1  -6   6       48.31       48.64      3.95 o
   0  -6   6        0.45        0.88      0.40 o
   1  -6   6       98.01       88.45      4.61 o
   2  -6   6       19.91       20.05      1.82 o
  -6  -5   6        6.75        5.98      0.62 o
  -5  -5   6       24.75       27.41      1.57 o
  -4  -5   6        2.08        1.35      0.53 o
  -3  -5   6      154.15      132.97      4.55 o
  -2  -5   6      176.71      164.36      4.53 o
  -1  -5   6       12.72        7.87      0.96 o
   0  -5   6      426.67      475.89      9.30 o
   1  -5   6       94.30       88.24      3.81 o
   2  -5   6        7.37        7.19      1.46 o
   3  -5   6      107.31       94.44      4.62 o
  -6  -4   6       22.26       24.16      1.47 o
  -5  -4   6        0.00        0.59      0.40 o
  -4  -4   6       43.91       39.72      2.56 o
  -3  -4   6      217.47      212.93      5.52 o
  -2  -4   6        1.91        3.59      1.52 o
  -1  -4   6      498.42      431.12     16.13 o
   0  -4   6      279.58      309.83      9.93 o
   1  -4   6        0.12        0.54      0.28 o
   2  -4   6      333.42      306.99     10.70 o
   3  -4   6      140.16      128.73      6.43 o
   4  -4   6       12.90       10.36      1.14 o
  -6  -3   6        0.01        0.12      0.26 o
  -5  -3   6       78.22       77.15      3.08 o
  -4  -3   6       67.06       64.63      3.22 o
  -3  -3   6        2.13        1.97      1.33 o
  -2  -3   6      228.05      225.33     11.18 o
  -1  -3   6     1041.51      835.42     16.57 o
   0  -3   6        0.55        2.19      0.85 o
   1  -3   6      600.81      582.99     10.04 o
   2  -3   6      259.56      245.91      9.21 o
   3  -3   6       17.95       19.81      1.82 o
   4  -3   6       94.64       91.19      6.46 o
   5  -3   6       80.90       75.55      5.82 o
  -6  -2   6       12.46        9.91      2.73 o
  -5  -2   6       24.82       25.67      1.79 o
  -4  -2   6       21.01       19.25      1.23 o
  -3  -2   6      424.80      439.24     16.10 o
  -2  -2   6      319.08      315.04     12.35 o
  -1  -2   6       21.93       22.61      2.54 o
   0  -2   6      378.72      412.45     10.71 o
   1  -2   6     1667.33     1613.27     14.74 o
   2  -2   6        1.78        6.27      1.77 o
   3  -2   6      453.98      447.32     11.28 o
   4  -2   6       77.98       78.07      3.28 o
   5  -2   6        5.46        4.04      0.79 o
   6  -2   6        7.42        5.80      1.39 o
  -6  -1   6       38.63       46.00      3.40 o
  -5  -1   6        1.33        0.85      0.29 o
  -4  -1   6      128.63      130.91      3.22 o
  -3  -1   6      419.80      403.89      8.36 o
  -2  -1   6      213.25      237.09      7.03 o
  -1  -1   6     1073.78      977.94     14.96 o
   0  -1   6      721.01      720.08     12.85 o
   1  -1   6       25.18       27.20      2.84 o
   2  -1   6      491.03      483.58      9.06 o
   3  -1   6      481.01      494.75     11.46 o
   4  -1   6        2.49        2.56      1.35 o
   5  -1   6      171.88      166.66      4.09 o
   6  -1   6       14.05       16.22      2.28 o
   7  -1   6        0.75        0.64      0.39 o
  -6   0   6       18.47       14.17      1.73 o
  -5   0   6       19.61       16.60      1.65 o
  -4   0   6      211.86      221.27      3.94 o
  -3   0   6       14.12       13.48      1.54 o
  -2   0   6      858.00      892.00      9.41 o
  -1   0   6     1941.45     1914.11     14.87 o
   0   0   6      240.51      352.81      7.94 o
   1   0   6     1057.46     1011.69     15.85 o
   2   0   6      749.58      735.99      9.37 o
   3   0   6       71.31       72.61      4.31 o
   4   0   6      188.91      168.98      9.43 o
   5   0   6       44.15       48.69      1.84 o
   6   0   6        2.38        1.46      0.40 o
   7   0   6       19.99       14.37      1.97 o
  -6   1   6       27.97       25.24      1.37 o
  -5   1   6      186.80      194.07      8.45 o
  -4   1   6        0.57        0.41      0.40 o
  -3   1   6      150.01      149.96     10.12 o
  -2   1   6      563.03      546.76      9.56 o
  -1   1   6       77.78       90.90      3.60 o
   0   1   6     1451.42     1461.07     16.20 o
   1   1   6     3709.63     3571.92     28.87 o
   3   1   6      219.78      188.43      6.46 o
   4   1   6      377.99      347.38     12.24 o
   5   1   6        4.05        5.14      0.92 o
   6   1   6       41.19       42.11      1.67 o
   7   1   6        0.06        0.61      0.70 o
  -5   2   6        1.37        2.16      0.43 o
  -4   2   6      149.69      144.98      5.03 o
  -3   2   6      641.48      716.35      9.13 o
  -2   2   6       19.85       20.97      2.07 o
  -1   2   6      360.89      355.83      7.77 o
   0   2   6     1030.15     1139.08     15.86 o
   1   2   6      106.26      106.91      4.24 o
   2   2   6      673.04      644.01     22.05 o
   3   2   6     1511.22     1505.48     26.92 o
   4   2   6        0.07        0.07      0.56 o
   5   2   6       57.86       56.49      2.96 o
   6   2   6       40.33       38.03      1.69 o
   7   2   6        0.03        0.19      0.32 o
   8   2   6       11.47        8.54      1.41 o
  -4   3   6       97.32      103.43      3.02 o
  -3   3   6        6.92        7.86      0.94 o
  -2   3   6      246.28      227.10      4.58 o
  -1   3   6      798.40      777.74     12.32 o
   0   3   6       69.06       76.61      3.61 o
   1   3   6      746.81      729.71     10.04 o
   2   3   6      573.38      519.24      8.33 o
   3   3   6        0.29        0.34      0.34 o
   4   3   6      188.45      161.42     10.49 o
   5   3   6      149.70      138.72     10.45 o
   6   3   6        5.19        5.12      0.66 o
   7   3   6       13.81       14.59      1.12 o
   8   3   6        2.01        4.10      1.02 o
  -4   4   6        6.01        7.43      0.84 o
  -3   4   6       17.76       17.49      1.62 o
  -2   4   6      305.28      306.00      6.43 o
  -1   4   6        7.23        7.51      1.16 o
   0   4   6      261.51      269.43      9.26 o
   1   4   6      280.88      266.91      6.90 o
   2   4   6       85.37       83.22      3.77 o
   3   4   6      586.19      551.79     11.57 o
   4   4   6      214.35      214.77      9.00 o
   5   4   6        0.87        2.35      0.41 o
   6   4   6       12.57       12.86      1.62 o
   7   4   6        7.79        8.85      0.85 o
   8   4   6        1.87        2.01      0.52 o
  -3   5   6       45.53       46.52      2.06 o
  -2   5   6        9.25       12.45      1.62 o
  -1   5   6      116.46      124.63      3.84 o
   0   5   6      345.39      389.08      8.63 o
   1   5   6        2.42        3.11      0.73 o
   2   5   6      142.37      137.16      5.34 o
   3   5   6       97.78       90.77      3.70 o
   4   5   6       23.58       22.63      1.55 o
   5   5   6      106.98      109.03      4.07 o
   6   5   6       48.68       47.82      6.58 o
   7   5   6        0.03       -0.18      0.38 o
   8   5   6        0.67        1.07      0.37 o
  -2   6   6       22.13       21.32      1.74 o
  -1   6   6       83.56       80.94      5.80 o
   0   6   6        1.05        2.98      1.03 o
   1   6   6      236.79      237.25      6.88 o
   2   6   6      170.52      168.17     10.80 o
   3   6   6        8.85        8.22      2.27 o
   4   6   6       54.44       51.56      3.07 o
   5   6   6       27.39       26.26      2.65 o
   6   6   6        9.71        9.60      1.70 o
   7   6   6        6.69        8.18      1.43 o
   0   7   6       35.46       39.81      3.21 o
   1   7   6       75.26       73.82      5.06 o
   2   7   6        0.02       -0.31      0.58 o
   3   7   6      218.36      209.49      5.97 o
   4   7   6       31.26       33.68      2.35 o
   5   7   6        0.05       -0.11      0.91 o
   6   7   6       10.78       11.06      1.19 o
   3   8   6       37.38       33.65      2.78 o
   4   8   6        0.10       -0.22      0.39 o
   5   8   6       67.75       69.14      8.06 o
  -2  -7   7       32.13       27.47      2.18 o
  -5  -6   7       24.17       22.78      1.97 o
  -4  -6   7        4.78        5.94      0.80 o
  -3  -6   7       31.68       24.87      1.75 o
  -2  -6   7      235.26      194.50      7.01 o
  -1  -6   7       36.37       37.54      3.35 o
   0  -6   7       27.20       30.13      2.87 o
   1  -6   7       69.21       64.37      3.61 o
  -5  -5   7        0.11        0.40      0.22 o
  -4  -5   7        0.31        1.33      0.75 o
  -3  -5   7      174.50      161.19      4.94 o
  -2  -5   7       37.91       38.03      2.46 o
  -1  -5   7       35.38       34.11      3.42 o
   0  -5   7      546.25      560.79     18.86 o
   1  -5   7       34.49       34.27      1.93 o
   2  -5   7       16.40       16.51      2.18 o
   3  -5   7       38.97       36.82      2.69 o
  -6  -4   7       12.54       13.76      0.94 o
  -5  -4   7        0.08        0.27      0.22 o
  -4  -4   7      292.34      296.24      9.53 o
  -3  -4   7       16.61       16.41      1.47 o
  -2  -4   7       32.45       30.89      2.63 o
  -1  -4   7      422.40      367.86      8.32 o
   0  -4   7      162.06      164.02      5.19 o
   1  -4   7       26.35       31.84      2.11 o
   2  -4   7      495.34      430.21      9.09 o
   3  -4   7       10.76       10.48      1.28 o
   4  -4   7        6.62        6.36      1.24 o
  -6  -3   7        0.10       -0.03      0.18 o
  -5  -3   7       52.39       53.58      2.41 o
  -4  -3   7      142.26      153.01      6.76 o
  -3  -3   7        8.50        7.54      1.00 o
  -2  -3   7      598.40      636.43     19.11 o
  -1  -3   7       87.62       66.90      4.99 o
   0  -3   7      142.98      166.28      6.19 o
   1  -3   7      645.71      612.68     10.49 o
   2  -3   7      139.17      121.30      5.25 o
   3  -3   7        7.51       11.09      1.43 o
   4  -3   7      217.10      207.73      5.89 o
   5  -3   7        3.26        3.82      0.71 o
  -6  -2   7        9.24        6.80      0.85 o
  -5  -2   7       12.39       14.41      1.26 o
  -4  -2   7        0.22        1.10      0.33 o
  -3  -2   7      466.89      481.14     12.12 o
  -2  -2   7      248.49      257.61     11.55 o
  -1  -2   7       37.64       42.91      3.75 o
   0  -2   7      974.28     1094.03     18.93 o
   1  -2   7      220.92      210.95      5.72 o
   2  -2   7      128.51      139.16      5.66 o
   3  -2   7      402.90      386.23      5.82 o
   4  -2   7       55.83       53.39      2.41 o
   5  -2   7        6.74        5.14      0.96 o
   6  -2   7       35.22       29.13      2.49 o
  -6  -1   7        5.40        5.35      1.00 o
  -5  -1   7        0.75        1.37      0.36 o
  -4  -1   7      131.47      134.00      3.23 o
  -3  -1   7       23.32       16.18      2.10 o
  -2  -1   7       11.81       12.98      1.76 o
  -1  -1   7     1595.02     1493.00     41.58 o
   0  -1   7      225.83      228.26      7.92 o
   1  -1   7      203.84      236.23      6.41 o
   2  -1   7      602.96      604.80      9.36 o
   3  -1   7      407.90      438.42     12.00 o
   4  -1   7       53.48       52.63      2.27 o
   5  -1   7       96.46       92.62      3.39 o
   6  -1   7        8.47        8.86      1.18 o
  -6   0   7        9.51        4.83      0.85 o
  -5   0   7       40.13       38.38      2.90 o
  -4   0   7      112.04      126.00      3.67 o
  -3   0   7        4.88        4.46      0.92 o
  -2   0   7      463.37      456.64      8.31 o
  -1   0   7      167.34      135.87      6.75 o
   0   0   7      444.73      595.12     11.45 o
   1   0   7     1923.81     2086.44     41.75 o
   2   0   7      150.32      143.91      4.09 o
   3   0   7      135.72      150.90      6.75 o
   4   0   7      203.26      167.77     10.00 o
   5   0   7      154.27      165.12      5.46 o
   6   0   7        3.57        3.00      0.72 o
   7   0   7       14.15       12.22      1.81 o
  -5   1   7       22.65       22.09      1.60 o
  -4   1   7      150.53      149.57      4.11 o
  -3   1   7      175.71      184.75     14.68 o
  -2   1   7      615.25      610.67     10.70 o
  -1   1   7      115.12      122.74      4.48 o
   0   1   7     1195.44     1321.66     13.61 o
   1   1   7      382.58      313.45      5.65 o
   2   1   7      550.61      580.90     11.37 o
   3   1   7     1169.63     1152.98     17.38 o
   4   1   7       45.90       52.35      5.04 o
   5   1   7        7.11        6.33      0.94 o
   6   1   7       26.85       24.05      1.43 o
   7   1   7       16.93       16.63      2.45 o
  -5   2   7        4.25        2.06      0.36 o
  -4   2   7       42.03       38.63      1.90 o
  -3   2   7      326.51      357.35      5.97 o
  -2   2   7      319.21      326.93      8.38 o
  -1   2   7      547.12      530.65     10.08 o
   0   2   7      787.96      825.99     14.59 o
   1   2   7      192.63      211.60      6.83 o
   2   2   7     1570.76     1501.26     13.98 o
   3   2   7      437.88      429.23     14.42 o
   4   2   7      207.23      210.70      6.31 o
   5   2   7      200.61      195.04      6.85 o
   6   2   7       22.39       25.05      1.71 o
   7   2   7        0.04        0.11      0.22 o
   8   2   7        0.29       -0.21      0.52 o
  -4   3   7       17.92       17.40      1.11 o
  -3   3   7        5.77        4.38      0.91 o
  -2   3   7      438.09      440.15      8.13 o
  -1   3   7     1165.87     1161.26     16.10 o
   0   3   7      217.19      243.00      6.93 o
   1   3   7      556.80      520.24     11.81 o
   2   3   7      471.67      409.11      7.68 o
   3   3   7      170.66      157.92      8.91 o
   4   3   7      515.00      480.10     17.64 o
   5   3   7      245.01      232.60     10.08 o
   6   3   7       40.22       39.06      2.68 o
   7   3   7        9.08       10.71      0.92 o
   8   3   7        2.83        4.00      0.71 o
  -3   4   7       17.93       17.93      1.54 o
  -2   4   7      133.49      135.48      8.09 o
  -1   4   7       10.47       10.33      1.06 o
   0   4   7      689.23      770.68     12.24 o
   1   4   7     1382.38     1311.34     19.24 o
   2   4   7       59.04       52.61      3.10 o
   3   4   7      273.63      252.23     12.11 o
   4   4   7      118.74      105.06      8.42 o
   5   4   7       29.66       27.85      1.58 o
   6   4   7       76.92       78.08      3.88 o
   7   4   7       37.59       40.91      1.76 o
   8   4   7        1.82        1.48      0.38 o
  -2   5   7        1.45        2.80      0.64 o
  -1   5   7       24.11       24.54      3.00 o
   0   5   7      352.62      380.04      8.70 o
   1   5   7        6.69        7.77      1.77 o
   2   5   7      376.88      360.15      7.47 o
   3   5   7      374.08      367.72      9.06 o
   4   5   7        0.35        0.07      0.43 o
   5   5   7      117.64      116.82     16.03 o
   6   5   7       14.66       14.85      2.10 o
   7   5   7        0.62        0.01      0.73 o
  -1   6   7       92.67       86.53      4.72 o
   0   6   7        0.99        2.46      1.12 o
   1   6   7       37.30       39.61      4.00 o
   2   6   7      250.12      244.68     10.14 o
   3   6   7        4.48        5.40      1.53 o
   4   6   7       76.53       79.85      5.49 o
   5   6   7       29.52       28.30      2.20 o
   6   6   7        0.93        0.86      0.34 o
   7   6   7       22.73       20.95      1.37 o
   0   7   7       30.30       35.62      2.78 o
   1   7   7       72.84       69.93      4.67 o
   2   7   7        0.31        0.48      0.62 o
   3   7   7       30.00       30.61      2.24 o
   4   7   7       68.31       65.71      4.74 o
   5   7   7        7.14        7.72      1.65 o
   6   7   7        5.94        6.42      1.49 o
   4   8   7        2.96        2.45      0.69 o
  -4  -6   8        4.48        5.91      0.78 o
  -3  -6   8       75.49       67.60      3.64 o
  -2  -6   8       18.18       21.29      2.69 o
  -1  -6   8       14.27       13.20      1.99 o
   0  -6   8      147.60      143.63      3.92 o
   1  -6   8       78.59       67.68      3.24 o
  -5  -5   8        2.23        4.15      0.63 o
  -4  -5   8       38.66       31.47      2.78 o
  -3  -5   8       85.98       79.44      3.34 o
  -2  -5   8       11.05       11.59      1.34 o
  -1  -5   8      279.93      265.48      9.44 o
   0  -5   8      135.00      144.04      5.66 o
   1  -5   8       19.75       16.78      1.32 o
   2  -5   8      141.72      129.75      5.85 o
   3  -5   8       51.45       49.41      2.79 o
  -5  -4   8       15.55       16.83      1.42 o
  -4  -4   8      266.24      255.78      8.47 o
  -3  -4   8        1.22        2.02      0.54 o
  -2  -4   8       48.63       44.63      2.39 o
  -1  -4   8      410.03      375.78      6.88 o
   0  -4   8        2.95        1.94      0.61 o
   1  -4   8      310.73      288.28      9.20 o
   2  -4   8      298.67      267.74      7.16 o
   3  -4   8        8.03        8.10      1.12 o
   4  -4   8       46.79       43.35      2.90 o
  -6  -3   8        0.02       -0.37      0.37 o
  -5  -3   8       53.46       58.92      2.85 o
  -4  -3   8        0.14        1.12      0.64 o
  -3  -3   8       51.20       51.17      2.83 o
  -2  -3   8     1344.56     1354.69     13.00 o
  -1  -3   8        1.59        3.54      3.63 o
   0  -3   8      119.88      145.84      9.72 o
   1  -3   8      541.69      501.09      6.73 o
   2  -3   8       13.52       11.85      1.58 o
   3  -3   8      168.03      154.94      5.30 o
   4  -3   8      190.59      187.82      7.69 o
   5  -3   8        0.49        1.01      0.48 o
  -6  -2   8       13.41        9.87      1.64 o
  -5  -2   8       16.13       20.12      1.53 o
  -4  -2   8       12.16       10.76      1.86 o
  -3  -2   8      266.82      276.89      5.26 o
  -2  -2   8      166.19      164.39      9.53 o
  -1  -2   8      206.23      182.08      8.05 o
   0  -2   8     1895.47     2032.71     27.73 o
   1  -2   8        5.60        3.06      0.83 o
   2  -2   8      241.40      254.86      8.12 o
   3  -2   8      311.85      289.01      5.19 o
   4  -2   8       16.12       17.57      1.48 o
   5  -2   8       29.14       27.10      2.07 o
   6  -2   8       57.10       50.36      3.05 o
  -5  -1   8       10.01        6.82      0.93 o
  -4  -1   8       79.60       86.87      3.62 o
  -3  -1   8       99.30      102.75      5.32 o
  -2  -1   8       47.78       47.96      4.92 o
  -1  -1   8      920.03      953.73     20.24 o
   0  -1   8      421.02      425.78     11.64 o
   1  -1   8      209.92      232.27      5.72 o
   2  -1   8     1324.80     1353.91     14.95 o
   3  -1   8        0.13        0.47      0.56 o
   4  -1   8      130.53      126.26      4.33 o
   5  -1   8      101.41       98.62      5.31 o
   6  -1   8        5.51        6.91      1.50 o
  -5   0   8       25.71       18.27      1.20 o
  -4   0   8       13.82       16.57      2.38 o
  -3   0   8       10.75        9.15      2.53 o
  -2   0   8      510.61      517.66     11.45 o
  -1   0   8       46.72       39.83      3.86 o
   0   0   8       11.02        9.41      1.57 o
   1   0   8     1837.43     1929.89     53.65 o
   2   0   8      132.34      127.05      4.11 o
   3   0   8      132.91      140.25      7.03 o
   4   0   8      390.69      326.03     14.68 o
   5   0   8        5.68        6.87      0.84 o
   6   0   8       34.32       33.90      3.57 o
   7   0   8       12.04       11.93      1.73 o
  -5   1   8        5.54        2.91      0.48 o
  -4   1   8       12.07       13.18      1.51 o
  -3   1   8      212.77      212.69      5.28 o
  -2   1   8       56.30       56.69      3.40 o
  -1   1   8       14.68       13.54      1.61 o
   0   1   8      984.05     1076.83     22.78 o
   1   1   8        2.03        0.52      0.52 o
   2   1   8       78.00       71.39      4.32 o
   3   1   8     1026.54     1027.97     17.69 o
   4   1   8       19.04       19.97      2.02 o
   5   1   8       72.33       59.17      2.86 o
   6   1   8       47.82       48.56      2.27 o
   7   1   8        9.28       10.15      1.83 o
  -4   2   8        0.73        1.53      0.50 o
  -3   2   8        2.21        2.44      0.98 o
  -2   2   8       84.36       81.84      2.78 o
  -1   2   8      454.55      460.50     14.30 o
   0   2   8      339.59      357.66     10.17 o
   1   2   8      121.99      112.61      5.43 o
   2   2   8      646.39      555.57      8.89 o
   3   2   8        0.31        1.38      0.58 o
   4   2   8      128.59      129.97      5.16 o
   5   2   8      289.59      287.91      6.30 o
   6   2   8        0.17        0.10      0.50 o
   7   2   8        8.59        8.26      0.92 o
  -4   3   8       27.44       28.23      2.47 o
  -3   3   8       15.94       13.91      2.28 o
  -2   3   8        8.13        8.23      0.86 o
  -1   3   8       39.52       37.66      1.94 o
   0   3   8      622.69      685.22     12.17 o
   1   3   8      570.53      498.63     12.28 o
   2   3   8      310.31      269.76      8.37 o
   3   3   8      110.55       89.59      6.85 o
   4   3   8      339.10      288.06     13.69 o
   5   3   8        0.08        0.29      0.32 o
   6   3   8       45.97       47.97      2.96 o
   7   3   8       42.12       44.68      2.18 o
   8   3   8        0.04        0.46      0.36 o
  -3   4   8       25.87       26.79      2.60 o
  -2   4   8       34.01       35.24      3.39 o
  -1   4   8       45.86       44.42      2.43 o
   0   4   8      217.41      246.78      5.20 o
   1   4   8      207.57      191.95      5.17 o
   2   4   8      556.60      508.58     12.18 o
   3   4   8      328.22      287.24     12.64 o
   4   4   8       81.29       70.04      4.01 o
   5   4   8       49.72       44.25      6.38 o
   6   4   8       81.59       89.35      3.89 o
   7   4   8        3.24        3.82      0.64 o
   8   4   8        9.85        9.04      1.30 o
  -2   5   8        8.04        8.32      1.38 o
  -1   5   8       75.43       79.29      5.24 o
   0   5   8       30.54       36.52      2.68 o
   1   5   8       58.08       55.64      3.35 o
   2   5   8      430.95      399.48      6.79 o
   3   5   8      318.05      291.00      8.17 o
   4   5   8      190.04      179.44     13.87 o
   5   5   8       52.20       57.12      4.72 o
   6   5   8       10.91       11.79      1.36 o
   7   5   8       10.69        9.00      1.58 o
  -1   6   8       32.87       29.32      2.45 o
   0   6   8        8.24        9.03      1.78 o
   1   6   8       48.67       48.14      4.37 o
   2   6   8       59.92       56.55      4.83 o
   3   6   8       36.35       34.69      2.56 o
   4   6   8      194.46      193.78      8.57 o
   5   6   8      126.00      124.89      7.05 o
   6   6   8       20.92       20.85      2.55 o
   7   6   8        6.12        5.27      1.01 o
   1   7   8       56.26       57.54      3.87 o
   2   7   8        5.80        4.83      1.27 o
   3   7   8       11.62       10.29      1.38 o
   4   7   8       43.54       40.25      3.61 o
   5   7   8        6.26        7.90      1.58 o
   6   7   8       28.86       31.72      2.86 o
  -3  -6   9       10.77        8.97      0.65 o
  -2  -6   9       34.85       31.62      2.16 o
  -1  -6   9        1.40        0.85      0.24 o
   0  -6   9       59.31       59.93      4.28 o
  -4  -5   9       33.64       31.59      1.71 o
  -3  -5   9       64.23       57.08      4.17 o
  -2  -5   9        1.57        1.47      0.55 o
  -1  -5   9      106.66      108.85      4.13 o
   0  -5   9       31.09       37.87      3.39 o
   1  -5   9        0.81        1.49      0.37 o
   2  -5   9      118.10      110.83      5.00 o
  -5  -4   9       13.06       12.43      1.03 o
  -4  -4   9       11.76       10.33      1.16 o
  -3  -4   9       16.37       16.75      1.56 o
  -2  -4   9      292.72      277.77     10.30 o
  -1  -4   9      135.28      123.90      4.36 o
   0  -4   9        9.16        7.50      1.61 o
   1  -4   9      379.14      374.36     14.21 o
   2  -4   9       14.49       17.88      2.52 o
   3  -4   9        0.21        0.13      0.30 o
  -5  -3   9        8.79       10.70      1.07 o
  -4  -3   9        1.93        0.78      0.68 o
  -3  -3   9      136.94      139.67      4.61 o
  -2  -3   9       58.29       53.68      2.65 o
  -1  -3   9       11.72       11.94      1.07 o
   0  -3   9      470.81      534.32     20.92 o
   1  -3   9      287.72      284.14      8.24 o
   2  -3   9        0.60        0.61      0.50 o
   3  -3   9      332.30      317.24      7.78 o
   4  -3   9       20.47       21.65      2.45 o
  -5  -2   9        0.26        0.23      0.20 o
  -4  -2   9        7.83        6.23      0.97 o
  -3  -2   9      146.44      148.14      4.67 o
  -2  -2   9       61.31       60.27      2.74 o
  -1  -2   9      325.96      345.78      6.67 o
   0  -2   9     1016.71     1119.86     31.23 o
   1  -2   9        5.58        7.69      1.19 o
   2  -2   9      259.21      270.32      6.55 o
   3  -2   9      253.52      242.69      5.81 o
   4  -2   9        6.01        5.18      1.04 o
   5  -2   9      118.63      117.65      5.70 o
  -5  -1   9        4.29        1.65      1.06 o
  -4  -1   9      122.92      135.93      3.56 o
  -3  -1   9        1.03        2.31      0.48 o
  -2  -1   9       70.50       78.39      3.89 o
  -1  -1   9      508.97      531.19     15.52 o
   0  -1   9       17.21       26.30      3.08 o
   1  -1   9      559.45      601.91     11.71 o
   2  -1   9     1396.06     1452.02     29.28 o
   3  -1   9        7.88       10.26      0.96 o
   4  -1   9      119.60      113.01      4.30 o
   5  -1   9       70.32       74.81      5.15 o
   6  -1   9        0.95        0.02      0.41 o
  -5   0   9       17.17       12.28      1.52 o
  -4   0   9        7.08        8.98      1.70 o
  -3   0   9       85.75       80.01      4.19 o
  -2   0   9      279.25      279.98      7.62 o
  -1   0   9       86.62       85.06      6.63 o
   0   0   9      351.02      460.53     11.76 o
   1   0   9      561.91      609.74     14.03 o
   2   0   9       58.01       57.38      3.45 o
   3   0   9      400.64      412.91     12.59 o
   4   0   9      574.48      630.70     14.53 o
   5   0   9        9.35        8.66      1.02 o
   6   0   9       27.84       27.36      2.98 o
   7   0   9       11.81       12.16      1.60 o
  -4   1   9        0.68        0.19      0.30 o
  -3   1   9       95.86       99.26      3.92 o
  -2   1   9       24.08       28.48      2.53 o
  -1   1   9      224.10      227.69      6.75 o
   0   1   9      570.83      720.20     13.92 o
   1   1   9       73.50       66.98      4.32 o
   2   1   9      193.02      182.51      7.40 o
   3   1   9      478.95      507.21     13.13 o
   4   1   9       36.28       37.89      2.56 o
   5   1   9       79.40       75.34      3.63 o
   6   1   9      111.85      119.39     10.30 o
   7   1   9        3.31        1.63      0.68 o
  -4   2   9       63.86       47.75      3.38 o
  -3   2   9        0.07        0.40      0.88 o
  -2   2   9       51.89       56.43      2.09 o
  -1   2   9      432.11      430.22      9.64 o
   0   2   9        0.32        0.89      0.38 o
   1   2   9       93.94       92.92      3.67 o
   2   2   9      707.78      666.29     13.97 o
   3   2   9        0.30        0.90      0.51 o
   4   2   9       29.67       25.98      1.84 o
   5   2   9      169.42      159.11      4.95 o
   6   2   9        3.54        3.88      0.62 o
   7   2   9        9.83        7.82      0.82 o
  -3   3   9        4.35        3.41      1.13 o
  -2   3   9      119.17      120.50      4.76 o
  -1   3   9       42.65       41.89      2.07 o
   0   3   9       31.45       36.12      1.88 o
   1   3   9      556.66      531.87     13.20 o
   2   3   9        0.22        0.33      0.29 o
   3   3   9       57.28       44.16      4.69 o
   4   3   9      208.22      187.11      5.76 o
   5   3   9       10.93        8.96      1.94 o
   6   3   9        5.23        5.34      0.99 o
   7   3   9       28.10       27.99      1.63 o
  -3   4   9       28.80       27.88      2.28 o
  -2   4   9       35.77       33.45      3.04 o
  -1   4   9       31.03       27.29      2.33 o
   0   4   9       26.67       28.07      1.74 o
   1   4   9       55.25       53.77      2.78 o
   2   4   9       68.14       62.75      2.69 o
   3   4   9      239.57      225.23      9.06 o
   4   4   9        8.36        7.76      1.48 o
   5   4   9       24.65       23.09      2.90 o
   6   4   9       29.63       31.61      2.25 o
   7   4   9        9.12        7.42      1.03 o
  -2   5   9       60.14       51.64      2.91 o
  -1   5   9       53.44       52.40      3.96 o
   0   5   9       47.80       58.57      4.76 o
   1   5   9       61.90       55.86      3.32 o
   2   5   9       11.42        9.01      1.04 o
   3   5   9       22.13       20.45      2.83 o
   4   5   9      155.95      150.12      7.77 o
   5   5   9       61.81       60.12      4.80 o
   6   5   9        2.41        2.35      0.88 o
   7   5   9        4.83        4.52      0.74 o
   0   6   9       66.61       83.25      4.84 o
   1   6   9       84.03       82.28      5.39 o
   2   6   9        2.61        2.56      1.09 o
   3   6   9       37.85       35.49      2.49 o
   4   6   9       34.09       32.45      3.40 o
   5   6   9        0.05        0.37      0.51 o
   6   6   9       68.60       63.26      4.34 o
   7   6   9        4.66        4.25      0.89 o
   2   7   9       29.47       26.55      2.64 o
   3   7   9       44.75       37.39      2.16 o
   4   7   9        0.34       -0.23      0.32 o
   5   7   9       15.30       14.56      2.04 o
  -3  -5  10       19.61       17.34      1.74 o
  -2  -5  10        0.03        0.64      0.59 o
  -1  -5  10       78.03       78.62      3.69 o
   0  -5  10       68.42       68.29      4.48 o
   1  -5  10        9.07        9.27      0.98 o
  -4  -4  10        5.97        8.81      1.30 o
  -3  -4  10        0.49        0.93      0.52 o
  -2  -4  10       58.12       60.90      2.92 o
  -1  -4  10      124.79      117.61      6.15 o
   0  -4  10       10.37       13.08      1.47 o
   1  -4  10       75.40       79.85      3.52 o
   2  -4  10       61.96       59.77      4.23 o
   3  -4  10       20.70       21.46      1.96 o
  -5  -3  10       12.64       13.42      1.08 o
  -4  -3  10        6.47        8.37      1.37 o
  -3  -3  10       29.23       25.04      2.61 o
  -2  -3  10       11.11       10.51      1.32 o
  -1  -3  10        4.58        5.58      0.99 o
   0  -3  10      357.90      417.55     14.03 o
   1  -3  10      118.76      110.17      3.72 o
   2  -3  10        2.75        3.66      0.87 o
   3  -3  10      118.34      120.71      4.22 o
   4  -3  10        3.44        4.81      1.49 o
  -5  -2  10        0.48        0.96      0.47 o
  -4  -2  10       56.98       55.85      2.54 o
  -3  -2  10       32.23       32.64      3.07 o
  -2  -2  10       10.47       10.82      1.55 o
  -1  -2  10      294.18      312.84      8.07 o
   0  -2  10       83.90      103.31      3.82 o
   1  -2  10       15.73       14.86      1.33 o
   2  -2  10      641.57      660.54     10.89 o
   3  -2  10       47.88       47.02      2.36 o
   4  -2  10        1.09        1.33      0.41 o
   5  -2  10       80.64       79.31      4.08 o
  -5  -1  10        5.06        3.49      0.54 o
  -4  -1  10       23.82       21.64      1.31 o
  -3  -1  10        0.80        0.42      0.55 o
  -2  -1  10      165.71      170.87      7.56 o
  -1  -1  10      123.91      129.40      5.03 o
   0  -1  10       45.72       60.38      2.80 o
   1  -1  10      508.07      560.93     15.02 o
   2  -1  10        3.32        5.82      1.08 o
   3  -1  10        1.49        1.39      0.34 o
   4  -1  10      256.07      260.74      6.54 o
   5  -1  10       22.59       21.99      2.27 o
   6  -1  10        3.40        3.17      0.77 o
  -4   0  10        8.16        5.26      1.16 o
  -3   0  10       28.33       29.25      3.08 o
  -2   0  10      273.80      273.23      6.82 o
  -1   0  10       48.31       42.54      2.93 o
   0   0  10      173.42      227.39      8.83 o
   1   0  10      323.69      349.32     11.15 o
   2   0  10      232.30      261.76      9.98 o
   3   0  10      373.63      418.61     13.14 o
   4   0  10      110.41      109.35      3.25 o
   5   0  10       10.69        9.57      1.22 o
   6   0  10       38.46       36.78      3.11 o
  -4   1  10       51.01       36.79      2.96 o
  -3   1  10       89.95       92.37      3.62 o
  -2   1  10       14.41       13.64      1.51 o
  -1   1  10      165.64      165.30      4.66 o
   0   1  10      476.24      593.95     13.43 o
   1   1  10       15.64       15.14      2.22 o
   2   1  10      319.08      360.13     11.11 o
   3   1  10      136.55      139.48      4.82 o
   4   1  10       48.68       45.55      3.60 o
   5   1  10      170.68      188.78      5.54 o
   6   1  10       64.28       56.88      2.89 o
   7   1  10        5.37        4.48      1.05 o
  -4   2  10       22.89       18.11      1.21 o
  -3   2  10       27.09       27.79      1.87 o
  -2   2  10      163.32      153.67      5.17 o
  -1   2  10      167.63      167.43      4.02 o
   0   2  10        0.30       -0.15      0.39 o
   1   2  10      462.03      439.55     11.80 o
   2   2  10      234.65      227.47      8.56 o
   3   2  10        8.04        9.87      1.03 o
   4   2  10      224.80      223.68      5.69 o
   5   2  10       27.33       26.94      2.11 o
   6   2  10        0.65        0.44      0.22 o
   7   2  10       26.73       26.56      1.35 o
  -3   3  10       34.11       27.77      2.56 o
  -2   3  10      146.47      137.85      4.76 o
  -1   3  10       26.95       29.38      1.85 o
   0   3  10       56.82       57.01      2.41 o
   1   3  10      268.54      248.91      5.17 o
   2   3  10        3.34        4.46      1.42 o
   3   3  10      219.25      205.99      4.73 o
   4   3  10      119.98      115.04      3.65 o
   5   3  10        0.81        2.04      0.72 o
   6   3  10       30.19       29.47      2.18 o
   7   3  10        5.31        5.95      0.71 o
  -2   4  10        0.31        0.20      0.29 o
  -1   4  10       50.24       44.81      2.79 o
   0   4  10      370.25      413.77      7.18 o
   1   4  10        8.54        9.03      1.55 o
   2   4  10       21.78       22.31      1.63 o
   3   4  10      244.68      218.32      9.29 o
   4   4  10       22.34       21.56      2.03 o
   5   4  10       28.80       25.32      3.10 o
   6   4  10       28.31       31.62      3.38 o
   7   4  10        0.66        0.46      0.24 o
  -1   5  10       92.87       94.71      4.73 o
   0   5  10        0.13        0.20      0.45 o
   1   5  10       41.03       34.22      3.70 o
   2   5  10      160.19      147.73      5.11 o
   3   5  10       53.18       48.21      4.17 o
   4   5  10       20.35       18.77      2.72 o
   5   5  10       64.37       64.92      4.89 o
   6   5  10        6.84        4.55      0.68 o
   7   5  10        1.66        2.19      0.49 o
   1   6  10       63.23       63.78      4.34 o
   2   6  10       11.28       11.98      2.02 o
   3   6  10       29.71       28.73      2.91 o
   4   6  10        4.42        4.56      1.21 o
   5   6  10       40.78       37.58      2.48 o
   6   6  10        0.12        0.40      0.43 o
   3   7  10       28.03       18.82      1.35 o
   4   7  10        2.42        3.14      0.86 o
   5   7  10        7.33        5.92      1.16 o
  -2  -5  11        6.84        5.57      0.71 o
  -1  -5  11      114.54      110.85      4.87 o
   0  -5  11       18.16       15.80      0.97 o
  -3  -4  11        3.62        1.40      0.57 o
  -2  -4  11      107.40      102.52      5.03 o
  -1  -4  11        3.09        4.33      1.07 o
   0  -4  11        6.37        8.43      1.41 o
   1  -4  11      195.47      193.90      4.08 o
   2  -4  11       20.51       15.85      1.26 o
  -4  -3  11        0.63        0.17      0.20 o
  -3  -3  11       54.59       44.38      3.13 o
  -2  -3  11      149.32      141.30      6.43 o
  -1  -3  11       17.87       18.93      2.48 o
   0  -3  11      125.74      144.17      6.91 o
   1  -3  11       45.67       42.72      2.61 o
   2  -3  11       34.54       37.97      1.89 o
   3  -3  11       66.45       68.80      2.83 o
   4  -3  11       25.40       20.10      2.33 o
  -4  -2  11       26.01       26.22      1.25 o
  -3  -2  11       55.30       54.39      4.58 o
  -2  -2  11        4.01        2.97      1.01 o
  -1  -2  11       86.68       91.44      5.60 o
   0  -2  11      110.83      114.44      3.21 o
   1  -2  11       37.04       40.84      2.22 o
   2  -2  11      119.76      128.00      4.92 o
   3  -2  11       51.97       52.53      2.72 o
   4  -2  11       25.76       23.91      1.63 o
   5  -2  11       11.16       11.19      1.33 o
  -4  -1  11        4.96        6.23      0.76 o
  -3  -1  11        0.04       -0.12      0.45 o
  -2  -1  11      205.47      199.17      8.01 o
  -1  -1  11      102.01      109.13      6.24 o
   0  -1  11        1.28        0.86      0.33 o
   1  -1  11      211.28      241.22      6.75 o
   2  -1  11       22.62       28.50      1.96 o
   3  -1  11        1.23        1.58      0.41 o
   4  -1  11      161.53      176.81      4.09 o
   5  -1  11        4.61        5.72      1.04 o
  -4   0  11        1.36        1.05      0.34 o
  -3   0  11       58.48       57.14      2.74 o
  -2   0  11        8.15       13.03      2.04 o
  -1   0  11        0.20       -0.04      0.44 o
   0   0  11      575.28      690.20     11.04 o
   1   0  11       42.45       45.79      3.03 o
   2   0  11        0.91        1.45      0.93 o
   3   0  11      248.99      271.95      9.34 o
   4   0  11      108.88      107.40      4.92 o
   5   0  11        0.33        0.49      0.53 o
   6   0  11       67.86       75.01      3.79 o
  -4   1  11       22.43       13.92      1.51 o
  -3   1  11       30.62       29.24      1.74 o
  -2   1  11        7.30        6.10      0.99 o
  -1   1  11      144.00      138.02      7.91 o
   0   1  11       92.24      125.72      6.67 o
   1   1  11       50.22       59.64      3.20 o
   2   1  11      333.65      338.36     10.05 o
   3   1  11       41.76       45.32      2.84 o
   4   1  11       45.08       47.52      2.36 o
   5   1  11       82.23       92.71      3.67 o
   6   1  11       20.64       14.91      1.12 o
  -3   2  11        0.66        1.63      0.64 o
  -2   2  11      120.53      113.23      9.54 o
  -1   2  11      127.41      129.25      5.22 o
   0   2  11      104.91      110.53     10.05 o
   1   2  11      139.73      137.72      3.83 o
   2   2  11      215.33      222.62      6.17 o
   3   2  11       93.29       92.85      3.25 o
   4   2  11       95.93      101.76      3.46 o
   5   2  11       14.00       15.14      2.33 o
   6   2  11       39.81       33.97      1.46 o
   7   2  11       18.34       16.81      1.37 o
  -2   3  11       45.40       42.64      2.37 o
  -1   3  11        4.01        4.43      1.17 o
   0   3  11      391.75      427.99      9.38 o
   1   3  11      118.50      117.07      3.51 o
   2   3  11       51.41       44.27      2.77 o
   3   3  11      188.18      184.49      4.53 o
   4   3  11       57.28       54.81      2.55 o
   5   3  11        9.24        8.50      1.31 o
   6   3  11       36.01       34.06      3.48 o
   7   3  11        0.24        0.52      0.41 o
  -2   4  11        1.23        1.41      0.49 o
  -1   4  11       54.99       52.05      3.83 o
   0   4  11       67.42       69.08      6.65 o
   1   4  11       27.59       21.85      1.87 o
   2   4  11      409.48      375.10      6.65 o
   3   4  11       35.73       33.29      2.51 o
   4   4  11        3.06        2.73      0.71 o
   5   4  11       93.94       91.66      5.69 o
   6   4  11        6.08        6.52      1.44 o
   7   4  11        0.04       -0.21      0.23 o
   0   5  11        1.45        1.21      0.59 o
   1   5  11       89.05       83.64      5.33 o
   2   5  11      131.42      116.21      7.78 o
   3   5  11        6.50        6.23      1.54 o
   4   5  11       45.04       42.09      3.89 o
   5   5  11       20.13       19.68      2.61 o
   6   5  11        2.27        1.32      0.30 o
   1   6  11       82.99       93.73      4.60 o
   2   6  11       15.21       13.15      1.88 o
   3   6  11       30.93       28.96      2.69 o
   4   6  11       94.04       95.33      5.11 o
   5   6  11        1.47        1.34      0.46 o
   6   6  11        4.31        3.26      0.84 o
  -2  -4  12       46.23       35.73      2.53 o
  -1  -4  12        4.29        4.80      0.74 o
   0  -4  12      101.92      124.08      3.95 o
   1  -4  12       56.47       50.29      1.78 o
  -3  -3  12       59.58       43.63      2.78 o
  -2  -3  12       42.68       41.80      3.13 o
  -1  -3  12       76.24       74.75      4.58 o
   0  -3  12      185.04      209.87     11.33 o
   1  -3  12        0.64        0.48      0.29 o
   2  -3  12       54.76       58.28      2.69 o
   3  -3  12      103.75       98.96      2.46 o
  -3  -2  12        2.16        2.49      0.34 o
  -2  -2  12       13.57       10.29      1.67 o
  -1  -2  12      245.07      249.50      8.90 o
   0  -2  12      147.59      169.27      7.51 o
   1  -2  12       97.14      109.04      4.08 o
   2  -2  12      182.33      180.45      5.09 o
   3  -2  12        0.46        0.59      0.37 o
   4  -2  12       24.01       23.33      1.40 o
  -3  -1  12        3.34        1.83      0.73 o
  -2  -1  12       89.66       85.94      7.22 o
  -1  -1  12       29.42       28.81      3.08 o
   0  -1  12       76.50       96.78      4.13 o
   1  -1  12      213.16      231.09      6.51 o
   2  -1  12      253.97      272.02     10.38 o
   3  -1  12      107.94      118.81      5.90 o
   4  -1  12       30.54       29.91      1.81 o
   5  -1  12        3.58        3.83      0.56 o
  -3   0  12       45.20       39.97      5.49 o
  -2   0  12       50.88       45.83      3.51 o
  -1   0  12       23.55       30.62      3.22 o
   0   0  12      200.32      253.11      9.57 o
   1   0  12       90.53       93.69      4.19 o
   2   0  12       64.78       70.78      3.48 o
   3   0  12       76.57       74.50      3.63 o
   4   0  12       53.48       52.92      4.06 o
   5   0  12       25.81       24.89      1.63 o
   6   0  12        4.93        5.10      0.84 o
  -3   1  12       29.16       28.88      3.71 o
  -2   1  12        0.11       -0.10      0.27 o
  -1   1  12      150.13      151.64     17.32 o
   0   1  12       13.92       19.96      1.46 o
   1   1  12       11.44       17.48      1.44 o
   2   1  12      392.18      421.86     14.94 o
   3   1  12       16.00       15.50      1.36 o
   4   1  12        0.41        0.64      0.45 o
   5   1  12       31.45       29.74      3.01 o
   6   1  12        5.90        3.62      0.49 o
  -2   2  12       46.34       43.23      2.77 o
  -1   2  12       34.92       36.25      4.28 o
   0   2  12        0.33        0.89      0.92 o
   1   2  12      256.01      282.56      6.12 o
   2   2  12        0.64        1.73      0.60 o
   3   2  12        5.20        7.11      0.93 o
   4   2  12      213.92      231.12      5.10 o
   5   2  12        0.31        1.34      0.91 o
   6   2  12        0.16       -0.06      0.40 o
  -2   3  12       37.14       30.96      2.48 o
  -1   3  12        7.51        5.33      0.89 o
   0   3  12      104.12      114.39      5.93 o
   1   3  12       44.98       41.99      2.50 o
   2   3  12       31.61       35.39      2.43 o
   3   3  12       94.76       99.89      3.29 o
   4   3  12        3.71        5.49      0.99 o
   5   3  12       18.98       17.44      2.37 o
   6   3  12       22.32       26.47      2.76 o
  -1   4  12       15.13       14.72      1.74 o
   0   4  12       64.54       79.11      4.97 o
   1   4  12       12.65        9.05      1.83 o
   2   4  12      148.13      140.12      7.01 o
   3   4  12       27.99       30.24      3.31 o
   4   4  12       46.63       43.39      3.93 o
   5   4  12       19.88       20.28      2.55 o
   6   4  12        3.26        3.10      0.88 o
   0   5  12        2.60        3.28      0.87 o
   1   5  12       24.01       21.02      2.38 o
   2   5  12       19.26       18.48      1.55 o
   3   5  12        0.11        0.26      0.57 o
   4   5  12      174.63      171.99      7.19 o
   5   5  12        0.45        1.91      0.87 o
   2   6  12        0.48        0.41      0.43 o
   3   6  12       35.50       37.85      2.61 o
   4   6  12        3.23        3.97      0.99 o
   5   6  12        6.18        4.56      0.98 o
  -2  -3  13        0.43        0.44      0.37 o
  -1  -3  13       38.69       39.36      2.00 o
   0  -3  13       41.63       42.71      3.49 o
   1  -3  13        5.15        4.00      0.52 o
   2  -3  13      121.12      126.01      4.93 o
  -2  -2  13       27.22       22.42      2.17 o
  -1  -2  13       82.08       87.84      4.78 o
   0  -2  13        1.99        1.79      0.52 o
   1  -2  13      138.87      145.41      4.21 o
   2  -2  13       61.03       57.00      2.04 o
   3  -2  13        0.00        0.36      0.20 o
  -3  -1  13       24.68       16.68      4.04 o
  -1  -1  13        0.72        2.18      0.93 o
   0  -1  13       47.08       56.53      4.26 o
   1  -1  13      214.43      246.04      8.74 o
   2  -1  13        6.31        5.28      1.20 o
   3  -1  13      101.69      105.42      5.18 o
   4  -1  13       63.22       61.58      3.53 o
  -3   0  13       41.64       32.18      3.91 o
  -2   0  13       11.84        9.90      2.69 o
  -1   0  13       41.88       42.86      3.59 o
   0   0  13      159.32      204.42      8.29 o
   1   0  13        1.02        0.67      0.56 o
   2   0  13       70.96       81.04      4.70 o
   3   0  13      171.90      183.95      7.29 o
   4   0  13       37.37       40.53      2.15 o
   5   0  13       50.37       46.12      2.88 o
  -2   1  13       23.12       17.75      1.98 o
  -1   1  13      116.98      123.69      5.89 o
   0   1  13       51.00       55.88      4.21 o
   1   1  13       81.88       93.16      3.76 o
   2   1  13      100.24      116.61      4.53 o
   3   1  13        5.16        5.76      0.99 o
   4   1  13       76.78       82.98      3.36 o
   5   1  13       23.30       21.78      2.20 o
  -2   2  13       16.62       12.31      1.22 o
  -1   2  13       19.32       18.73      2.33 o
   0   2  13       39.12       48.25      3.78 o
   1   2  13      133.07      138.31      4.45 o
   2   2  13       37.20       36.64      3.44 o
   3   2  13       51.64       60.40      3.02 o
   4   2  13       56.01       61.85      3.07 o
   5   2  13        3.76        4.12      1.10 o
   6   2  13        9.37       10.64      1.45 o
  -1   3  13       73.76       63.50      9.96 o
   0   3  13       47.22       54.17      3.70 o
   1   3  13       20.07       19.82      2.38 o
   2   3  13        4.41        5.80      1.34 o
   3   3  13      125.42      145.36      6.82 o
   4   3  13        0.57        0.59      0.73 o
   5   3  13        2.42        1.82      0.75 o
   6   3  13       30.51       34.22      2.68 o
   0   4  13        7.91       10.74      1.58 o
   1   4  13       50.40       48.84      3.78 o
   2   4  13       55.58       54.68      2.96 o
   3   4  13        4.59        5.20      1.29 o
   4   4  13        0.46        0.48      0.50 o
   5   4  13       35.41       36.49      2.95 o
   6   4  13        3.64        2.72      0.70 o
   1   5  13       49.03       49.47      3.09 o
   2   5  13       20.92       21.12      2.13 o
   3   5  13       32.35       31.04      2.65 o
   4   5  13       16.65       17.30      2.08 o
   5   5  13        2.52        2.62      0.88 o
  -1  -2  14       70.92       65.26      3.47 o
   0  -2  14       23.96       22.73      2.19 o
   1  -2  14       26.02       24.85      1.17 o
   2  -2  14       37.47       34.22      2.30 o
  -2  -1  14       26.28       26.38      2.01 o
  -1  -1  14        0.04       -0.08      0.37 o
   0  -1  14       97.82      103.37      5.13 o
   1  -1  14       65.82       68.77      4.06 o
   2  -1  14       14.13       15.27      1.78 o
   3  -1  14       53.37       52.98      3.36 o
   4  -1  14        6.83        6.35      0.97 o
  -2   0  14        1.53        0.58      0.27 o
  -1   0  14       83.49       85.25      4.27 o
   0   0  14       51.23       61.71      2.65 o
   1   0  14        0.62       -0.53      0.53 o
   2   0  14       95.64      101.52      4.62 o
   3   0  14       49.36       57.89      2.58 o
   4   0  14        8.60        7.55      0.82 o
  -1   1  14       44.86       41.53      8.28 o
   0   1  14        2.43        3.46      0.98 o
   1   1  14      109.85      113.03      8.26 o
   2   1  14       83.44       96.00      5.35 o
   3   1  14        5.68        5.62      0.87 o
   4   1  14       30.69       32.25      1.86 o
   5   1  14       36.93       41.60      2.65 o
  -1   2  14        9.97        7.44      1.68 o
   0   2  14       47.71       48.11      3.30 o
   1   2  14       99.66      102.84      3.44 o
   2   2  14        0.03       -0.08      0.51 o
   3   2  14       74.36       77.20      3.07 o
   4   2  14       32.65       34.42      2.01 o
   0   3  14       35.50       38.73      2.95 o
   1   3  14        2.79        2.94      0.64 o
   3   3  14       52.28       50.78      2.68 o
   4   3  14       10.44       10.54      1.66 o
   5   3  14       36.87       36.06      2.46 o
   1   4  14       84.28       83.07      4.10 o
   2   4  14       19.53       17.22      2.50 o
   3   4  14        0.56        0.21      0.42 o
   4   4  14       27.59       29.96      2.61 o
   5   4  14       18.28       17.08      1.14 o
   0  -1  15       76.61       96.62      3.64 o
   1  -1  15       24.00       23.77      2.08 o
   2  -1  15       34.15       34.38      1.71 o
   0   0  15       29.83       29.12      1.46 o
   1   0  15       19.20       22.64      2.11 o
   2   0  15       95.35      113.33      4.87 o
   3   0  15       24.78       24.80      1.40 o
   0   1  15       19.38       20.69      1.86 o
   1   1  15       58.00       62.92      3.49 o
   2   1  15       15.40       16.49      1.94 o
   3   1  15        2.11        2.35      0.47 o
   4   1  15       65.69       65.03      2.80 o
   1   2  15       19.20       22.11      1.87 o
   2   2  15       18.47       18.89      2.02 o
   3   2  15       71.78       72.46      3.98 o
   4   2  15        8.34        7.01      1.11 o
   1   3  15       12.16       11.22      1.42 o
   2   3  15       35.93       35.82      2.60 o
   3   3  15       21.69       26.20      2.34 o
   4   3  15       12.50       11.03      1.40 o
 
